# Supplementary material for: A Mammalian Conserved Circular RNA CircLARP1B Regulates Hepatocellular Carcinoma Metastasis and Lipid Metabolism
Source: Adv Sci (Weinh). 2023 Nov 12;11(2):2305902. doi: 10.1002/advs.202305902 (PMC10787103; doi:10.1002/advs.202305902)
Supplement: Supplementary file 2 — Supplemental Table 1 [file ADVS-11-2305902-s002.xlsx]

## Sheet: Sheet1
Table S1. CircRNAs detected in Metas and Non-Metas HCC specimens
#Chrom	Start	Stop	Strand	Log2(FC)	P_value
chr1	741179	745550	-	-3.71866	0.241095
chr1	1322615	1326245	-	-3.4192	0.208721
chr1	1326526	1327406	-	2.91199	0.373901
chr1	1417518	1454370	+	2.67391	0.191975
chr1	1417925	1455686	+	-0.398118	0.646495
chr1	1430865	1464711	+	-1.50032	0.456132
chr1	1572770	1635783	-	-3.10627	0.373901
chr1	1586823	1650894	-	-0.427758	0.481596
chr1	1599766	1601590	-	-0.763819	0.491541
chr1	1735858	1749314	-	-3.71073	0.00909553
chr1	3697202	3701767	-	3.66857	0.373901
chr1	6659107	6659512	-	3.66936	0.373901
chr1	7837220	7838229	+	1.69592	0.377226
chr1	7895822	7897209	+	3.73218	0.240997
chr1	8073813	8073967	-	-0.0229244	0.768106
chr1	8555123	8617582	-	-3.07217	0.373901
chr1	8601273	8617582	-	-0.107127	0.979652
chr1	8601273	8674745	-	1.02811	0.527427
chr1	8674620	8684439	-	3.6702	0.373901
chr1	8716032	8716500	-	1.0216	0.689813
chr1	9991949	9994918	-	0.792716	0.612219
chr1	10040992	10043436	+	-3.10692	0.373901
chr1	10155519	10165802	+	-0.400266	0.818806
chr1	10352105	10352586	+	-3.10627	0.373901
chr1	10722608	10722808	-	-3.07216	0.373901
chr1	11130957	11137005	-	-1.55007	0.547941
chr1	11259315	11259760	-	-2.97542	0.373901
chr1	12378129	12382803	+	-3.47976	0.373901
chr1	12638746	12639440	-	-1.67206	0.337376
chr1	14095613	14099683	+	-0.84506	0.667077
chr1	14099573	14109326	+	1.53079	0.507158
chr1	14104913	14109326	+	1.05936	0.674167
chr1	15973105	15973724	-	4.93037	0.373901
chr1	16044388	16047883	+	-3.68989	0.059414
chr1	16811318	16957604	-	3.26784	0.164615
chr1	16891302	16893846	-	0.556369	0.857191
chr1	21071237	21107033	-	0.176655	0.879917
chr1	21071237	21083749	-	2.91092	0.373901
chr1	21076216	21100103	-	0.84169	0.450646
chr1	21083659	21100103	-	-0.197172	0.846324
chr1	21091870	21100103	-	-0.721085	0.554864
chr1	21091870	21107033	-	0.865481	0.897636
chr1	21097423	21100103	-	1.71945	0.341792
chr1	21220010	21268823	-	2.92134	0.373901
chr1	21415631	21437876	-	-4.00573	0.161733
chr1	21473722	21473915	-	3.59175	0.158302
chr1	22021559	22074764	-	3.66873	0.373901
chr1	22030755	22048257	-	-0.720827	0.554864
chr1	22404922	22413359	+	-2.20158	0.339659
chr1	22816373	22818026	+	-1.225	0.367297
chr1	23356962	23385660	+	-0.0529004	1
chr1	23356962	23377013	+	2.42185	0.0799838
chr1	24023936	24033623	+	-3.10612	0.373901
chr1	24140680	24147083	-	-4.65086	0.00610718
chr1	24184851	24186813	-	3.9747	0.373901
chr1	24840804	24841057	+	0.665443	0.689004
chr1	24973158	24981614	+	-3.10705	0.373901
chr1	25568865	25570124	-	-3.04176	0.161626
chr1	27056142	27059283	+	-0.43241	0.587281
chr1	27087347	27089776	+	-3.10696	0.373901
chr1	27269151	27269556	+	2.9229	0.373901
chr1	27787580	27788083	-	3.58744	0.373901
chr1	28785596	28793046	+	-0.165524	0.966884
chr1	29068915	29070498	+	-0.292798	0.667394
chr1	29313943	29323831	+	2.91939	0.373901
chr1	29362338	29379824	+	2.91763	0.373901
chr1	29481208	29481422	-	-3.02466	0.15178
chr1	31465237	31468067	-	1.33529	0.700137
chr1	32381496	32385259	-	-0.472194	0.534166
chr1	33133826	33138502	+	4.27877	0.373901
chr1	33239460	33239783	-	-4.02138	0.373901
chr1	33413823	33415375	-	-1.35836	0.554665
chr1	35569896	35570370	+	-2.97549	0.373901
chr1	35569896	35576048	+	0.286148	0.851237
chr1	35824526	35827390	+	-0.705704	0.604008
chr1	35846860	35854683	+	-0.327196	0.492334
chr1	35854511	35855699	+	-3.10702	0.373901
chr1	35879573	35881315	+	-1.5873	0.341659
chr1	36282483	36301594	+	0.724577	0.677869
chr1	36282483	36292436	+	4.05794	0.373901
chr1	36756975	36759536	+	3.6694	0.373901
chr1	36826822	36828257	-	4.05751	0.373901
chr1	38327365	38335233	-	2.91676	0.373901
chr1	39823047	39824936	+	-3.10691	0.373901
chr1	40020021	40022815	-	2.91986	0.373901
chr1	40733458	40737707	+	-0.232665	0.667394
chr1	40980187	40981590	+	-1.84278	0.347212
chr1	41536267	41541123	-	0.772489	0.608887
chr1	41578955	41582682	-	4.1137	0.161526
chr1	42693554	42776781	-	1.26178	0.700137
chr1	42730786	42789498	-	-0.846066	0.667077
chr1	42730786	42744343	-	-0.282091	0.544233
chr1	42730786	42776781	-	0.805174	0.677869
chr1	42730786	42744455	-	2.16465	0.144197
chr1	42744019	42744343	-	-0.135506	0.983686
chr1	44750507	44804994	-	-3.10659	0.373901
chr1	44773982	44804994	-	-1.29793	0.45415
chr1	45553553	45553909	-	0.377512	0.962928
chr1	46032241	46032692	+	1.17739	0.561438
chr1	46099161	46108171	-	3.58761	0.373901
chr1	46105882	46108171	-	2.03628	0.117479
chr1	46499474	46499938	+	2.91741	0.373901
chr1	47725961	47737913	-	3.25342	0.373901
chr1	47745913	47748131	-	-3.45725	0.116217
chr1	47873992	47879410	-	2.9103	0.373901
chr1	51121114	51210447	-	1.39411	0.390543
chr1	51860053	51913807	-	0.25593	0.950724
chr1	51868107	51874004	-	0.976568	0.316307
chr1	52026554	52039804	+	-2.97526	0.373901
chr1	52211208	52238395	+	-0.879581	0.572843
chr1	52211208	52231653	+	0.0475712	0.976388
chr1	52269486	52299842	-	0.668325	0.689004
chr1	52289336	52299842	-	3.21023	0.161526
chr1	52293468	52299842	-	0.305183	0.824474
chr1	52698843	52705267	+	-0.751055	0.677869
chr1	52911459	52927441	-	3.25507	0.373901
chr1	52959283	52975384	-	-0.265814	0.803625
chr1	52981563	52992045	-	-3.44443	0.00557445
chr1	53440441	53453808	+	-0.750849	0.677869
chr1	54284644	54298264	-	2.90969	0.373901
chr1	57252848	57258476	-	-3.39642	0.116211
chr1	57252848	57258472	-	-3.07222	0.373901
chr1	57340622	57351840	+	-4.22334	0.279739
chr1	58971732	59002413	-	0.472882	0.82031
chr1	59147457	59150923	-	-0.558098	0.821022
chr1	59787208	59812070	+	-1.45719	0.506284
chr1	59790444	59790682	-	-3.10696	0.373901
chr1	59805630	59812070	+	0.00920302	0.977889
chr1	59805630	59844509	+	0.523126	0.775039
chr1	60125891	60139805	+	3.50835	0.208614
chr1	60167488	60167703	+	2.91646	0.373901
chr1	60294452	60314855	+	3.6698	0.373901
chr1	60366637	60381772	-	0.895985	0.652302
chr1	61609505	61609889	+	-3.47981	0.373901
chr1	62160369	62162206	-	0.418987	0.795255
chr1	62240878	62261230	+	3.58718	0.373901
chr1	63269390	63307218	+	-2.97515	0.373901
chr1	63269390	63286880	+	1.44494	0.517357
chr1	63944435	63994857	-	-2.97489	0.373901
chr1	65907473	65907623	+	-3.10661	0.373901
chr1	66023572	66058548	+	2.9232	0.373901
chr1	66023572	66087141	+	3.25863	0.373901
chr1	67356837	67371058	-	-4.17847	0.00336893
chr1	67423742	67428843	+	0.957472	0.752027
chr1	68168025	68168212	+	-3.10627	0.373901
chr1	68585954	68603616	-	-3.07212	0.373901
chr1	70650468	70654956	-	-3.38126	0.197722
chr1	70758071	70766591	-	-0.750712	0.677869
chr1	70758071	70781249	-	-0.334534	0.483479
chr1	76194086	76200556	+	-3.10707	0.373901
chr1	76779358	76779684	+	3.25821	0.373901
chr1	78097520	78107340	-	1.29203	0.561438
chr1	78097535	78107340	-	-1.44973	0.319635
chr1	78183552	78191447	-	0.280616	0.680517
chr1	78196303	78207114	-	-3.47981	0.373901
chr1	78267016	78280916	+	-4.0123	0.263588
chr1	78277007	78277286	-	2.9222	0.373901
chr1	78324623	78332076	+	-3.06162	0.165123
chr1	84644860	84680000	+	-2.97513	0.373901
chr1	86241357	86252144	-	3.97471	0.373901
chr1	91382197	91406866	-	3.02992	0.176363
chr1	91382197	91383711	-	3.77023	0.373901
chr1	91403042	91447927	-	0.86616	0.586012
chr1	91403042	91406866	-	4.31727	0.373901
chr1	92456741	92459811	+	3.97472	0.373901
chr1	92772745	92811471	+	-2.97521	0.373901
chr1	92786156	92811471	+	-0.428422	0.851237
chr1	92798948	92829327	+	-3.77616	0.373901
chr1	92798948	92846430	+	1.49875	0.490585
chr1	93070864	93101893	-	-0.997028	0.667077
chr1	93128276	93170301	-	3.53564	0.373901
chr1	93128977	93170301	-	1.9546	0.358381
chr1	93131496	93170301	-	-0.0529176	1
chr1	93159359	93170301	-	1.11578	0.668074
chr1	93620213	93625783	-	1.32339	0.688667
chr1	93683295	93698150	+	4.27885	0.373901
chr1	93724305	93730458	+	3.66974	0.373901
chr1	94032836	94033408	-	-1.3584	0.554665
chr1	94341824	94343418	-	-1.48747	0.221723
chr1	94360170	94367225	-	0.00790118	0.888323
chr1	94360170	94363454	-	2.17359	0.44904
chr1	94667276	94697199	-	-1.24079	0.396074
chr1	94685814	94697199	-	-3.06162	0.165123
chr1	94924163	94948795	+	-3.44405	0.212431
chr1	94924163	94956803	+	-0.0772797	1
chr1	94924163	94946162	+	3.25789	0.373901
chr1	94953098	94956803	+	-1.41987	0.561438
chr1	94953098	94972198	+	-0.103714	0.987645
chr1	95592846	95639445	+	3.53714	0.373901
chr1	95602347	95602652	+	2.91831	0.373901
chr1	95603831	95639445	+	1.11196	0.580506
chr1	95603831	95616975	+	3.58746	0.373901
chr1	95609447	95616975	+	0.279241	0.819228
chr1	95609447	95639445	+	2.27434	0.444455
chr1	97235259	97250810	+	-3.06162	0.165123
chr1	97981282	98015300	-	1.64985	0.407223
chr1	98015116	98039526	-	3.43403	0.155147
chr1	98144651	98165103	-	1.87177	0.575548
chr1	98144651	98187227	-	3.97596	0.373901
chr1	99156631	99167459	+	2.91651	0.373901
chr1	100212850	100214557	-	0.287543	0.835013
chr1	100459093	100464971	+	2.91681	0.373901
chr1	100472590	100483371	+	2.91346	0.373901
chr1	100588766	100591498	-	-0.847113	0.541855
chr1	100960374	100964818	+	-0.997238	0.667077
chr1	104108057	104118162	+	-0.363692	0.646495
chr1	110899554	110899780	+	-3.77618	0.373901
chr1	111434014	111435155	+	1.23822	0.712333
chr1	111690264	111703918	+	1.04207	0.546708
chr1	114372214	114377061	-	-0.158373	0.965578
chr1	115005726	115006178	-	-3.74688	0.244448
chr1	115005726	115007010	-	-0.276527	0.307146
chr1	115272025	115290209	+	-3.77615	0.373901
chr1	117944808	117984947	+	-1.07458	0.212681
chr1	117944808	117963271	+	-0.9098	0.298395
chr1	117944808	117957453	+	4.76448	0.201586
chr1	119784776	119785051	-	-3.34174	0.373901
chr1	120068479	120070615	-	-2.97454	0.373901
chr1	120298050	120302612	-	-0.49502	0.879265
chr1	120301741	120302612	-	1.39425	0.390543
chr1	120307046	120311405	+	2.72993	0.421123
chr1	145314904	145323705	+	5.40519	0.144818
chr1	145592633	145595220	-	-0.152959	0.718387
chr1	145646115	145663367	+	3.18211	0.161526
chr1	146661756	146696658	-	0.771874	0.663342
chr1	146672852	146673012	-	-3.34162	0.373901
chr1	146744043	146766199	+	-3.74688	0.244448
chr1	149239868	149255307	+	-5.28873	0.13508
chr1	149242322	149255307	+	-2.97481	0.373901
chr1	150198940	150201570	-	-3.10622	0.373901
chr1	150202906	150204264	-	-1.90357	0.22152
chr1	150549763	150549934	+	-2.97513	0.373901
chr1	150675786	150692014	-	4.05804	0.373901
chr1	150938032	150938188	+	-2.97485	0.373901
chr1	150997087	150999803	+	-2.34284	0.178277
chr1	150997087	150998149	+	-0.135125	0.983686
chr1	151060666	151090615	+	-4.3556	0.0422796
chr1	151060666	151079698	+	3.43407	0.155147
chr1	151175176	151175751	-	3.97473	0.373901
chr1	151288049	151288985	-	0.155353	0.945891
chr1	151400299	151403317	-	-1.64648	0.347878
chr1	151400299	151414681	-	0.503802	0.969178
chr1	151630711	151641111	+	-3.34174	0.373901
chr1	151638409	151641111	+	4.36245	0.373901
chr1	152221371	152225986	+	3.53586	0.373901
chr1	155186175	155206260	-	-3.87808	0.373901
chr1	155187755	155208441	-	1.62736	0.688667
chr1	155283911	155285753	-	-4.02138	0.373901
chr1	155307380	155447749	-	-1.22505	0.367297
chr1	155385535	155408859	-	3.67005	0.373901
chr1	155408118	155429689	-	-4.14291	0.0510164
chr1	155408118	155408859	-	-0.492336	0.640421
chr1	155408118	155452240	-	3.66885	0.373901
chr1	155447677	155452240	-	3.97584	0.373901
chr1	155447677	155491409	-	4.50283	0.143053
chr1	155582209	155717687	+	2.41777	0.373162
chr1	155619605	155736500	-	-4.21223	0.125996
chr1	155638418	155649303	-	3.43416	0.155147
chr1	155640111	155649303	-	-1.22199	0.176543
chr1	155644801	155649303	-	-1.59345	0.260425
chr1	155646339	155649303	-	-0.114136	0.609229
chr1	155646339	155753880	-	0.173355	0.981431
chr1	155695173	155695810	+	0.135386	0.995403
chr1	155734791	155736500	-	-1.51676	0.162032
chr1	155823067	155823597	-	-1.23486	0.221893
chr1	155891166	155891709	-	3.66957	0.373901
chr1	156290630	156304709	-	-2.97443	0.373901
chr1	156303338	156304709	-	-3.47976	0.373901
chr1	156444900	156446994	-	-0.369279	0.656934
chr1	160226703	160226959	-	-3.4799	0.373901
chr1	161332119	161336094	+	2.91564	0.373901
chr1	161561423	161643019	+	1.37334	0.712333
chr1	161748034	161772062	+	-0.166914	0.966884
chr1	161748034	161753886	+	1.09177	0.576007
chr1	162546567	162570693	+	-4.17067	0.127927
chr1	162546567	162562572	+	-3.73923	0.373901
chr1	167301707	167307495	+	0.72295	0.677869
chr1	167486572	167486847	+	3.67031	0.373901
chr1	167935867	167944253	+	1.00797	0.627193
chr1	168007609	168014465	+	-3.34176	0.373901
chr1	168336729	168349020	+	-3.34175	0.373901
chr1	169388251	169446995	-	2.91848	0.373901
chr1	169446393	169446995	-	2.17374	0.44904
chr1	169515680	169530004	-	-2.9745	0.373901
chr1	169947226	170001116	-	-1.80854	0.129004
chr1	170923152	170929549	-	2.58776	0.426893
chr1	171492360	171496983	+	-4.50371	0.161626
chr1	171492360	171544267	+	-2.97508	0.373901
chr1	171492360	171502100	+	0.049648	0.702972
chr1	171513848	171514090	-	3.66868	0.373901
chr1	171526379	171535560	+	3.66846	0.373901
chr1	171537386	171544267	+	-0.82998	0.361658
chr1	172520652	172560211	+	2.91205	0.373901
chr1	172520652	172526934	+	3.76999	0.373901
chr1	172525009	172560211	+	-2.13888	0.457253
chr1	172525009	172526934	+	1.2618	0.700137
chr1	172525009	172539870	+	3.8786	0.201586
chr1	173702852	173703425	+	1.32384	0.688667
chr1	173961893	173962273	-	0.97868	0.615904
chr1	174188263	174200493	+	-2.9753	0.373901
chr1	174241552	174340210	+	1.2618	0.700137
chr1	174606513	174721492	+	3.66855	0.373901
chr1	175996708	176085817	-	-3.34163	0.373901
chr1	176085760	176105683	-	-0.7115	0.509474
chr1	176113141	176145143	-	-3.44382	0.373901
chr1	176118142	176145143	-	-0.326924	0.492334
chr1	176132005	176153828	-	-3.92614	0.107866
chr1	178006403	178006936	-	2.90938	0.373901
chr1	178745817	178754742	+	-0.0529608	1
chr1	178777180	178802685	+	3.76999	0.373901
chr1	179100446	179102509	-	0.644072	0.700855
chr1	179955304	179975702	+	-3.34172	0.373901
chr1	179955304	179966310	+	-0.916077	0.348645
chr1	180772524	180780624	+	-3.10703	0.373901
chr1	180793889	180794480	+	3.66968	0.373901
chr1	180953813	180974599	-	0.808939	0.722283
chr1	180953813	180962561	-	3.72018	0.0448798
chr1	183102541	183104291	+	-3.73922	0.373901
chr1	185143504	185144245	+	1.46855	0.512078
chr1	185183639	185200840	+	-1.99977	0.138967
chr1	186375215	186388209	+	-3.34173	0.373901
chr1	187224105	187298192	+	-3.34172	0.373901
chr1	187965278	188012118	+	-0.845011	0.667077
chr1	192153483	192169759	-	-2.97493	0.373901
chr1	192990227	192998787	-	4.21857	0.234552
chr1	192992056	192998787	-	-3.63418	0.373901
chr1	193038164	193046180	+	0.555791	0.957966
chr1	194128410	194136845	-	1.02811	0.527427
chr1	196642108	196659369	+	-0.731396	0.322292
chr1	196682865	196697652	+	0.779045	0.659312
chr1	196682865	196694427	+	3.21028	0.161526
chr1	196694251	196697652	+	-0.555593	0.695799
chr1	196712582	196796135	+	9.55954	0.373901
chr1	196712609	196796135	+	1.1143	0.56847
chr1	196795959	196952209	+	-4.26844	0.373901
chr1	197019827	197021964	-	2.91489	0.373901
chr1	197019827	197020009	-	3.37923	0.155147
chr1	197141290	197161029	-	-2.97503	0.373901
chr1	197552282	197742062	-	-4.08638	0.373901
chr1	197564338	197742062	-	-2.97486	0.373901
chr1	197564338	197586889	-	2.92386	0.373901
chr1	197611841	197742062	-	-3.34173	0.373901
chr1	197611841	197627499	-	1.29198	0.561438
chr1	200012902	200090083	+	0.408276	0.865868
chr1	200012902	200017946	+	1.72951	0.484337
chr1	200035798	200036606	-	-1.55283	0.46969
chr1	200055642	200055953	+	2.92035	0.373901
chr1	200093210	200104372	+	-4.23119	0.373901
chr1	200528458	200587780	-	3.5873	0.373901
chr1	200729967	200784772	+	-3.07883	0.154949
chr1	201821232	201828122	+	2.91215	0.373901
chr1	201870547	201873448	-	2.9157	0.373901
chr1	202724399	202727638	-	-3.10673	0.373901
chr1	203672780	203691817	+	-3.07218	0.373901
chr1	203676137	203677232	+	-0.669873	0.767277
chr1	203803909	203815998	+	-3.07215	0.373901
chr1	204045021	204045166	-	3.97473	0.373901
chr1	204082043	204083733	+	-3.99647	0.266453
chr1	204082043	204086835	+	2.92253	0.373901
chr1	205064115	205085011	-	-3.107	0.373901
chr1	205585606	205597002	-	-2.19899	0.403859
chr1	205585606	205593019	-	-0.54106	0.555689
chr1	205588085	205589966	-	-1.62444	0.507158
chr1	205684639	205684937	+	-3.10651	0.373901
chr1	206284908	206288349	-	1.12578	0.572531
chr1	206616963	206617295	+	4.01877	0.205106
chr1	207200839	207201024	-	-4.02138	0.373901
chr1	207297267	207307937	+	1.53065	0.507158
chr1	207748940	207874963	+	-3.44379	0.373901
chr1	207825892	207925654	+	-2.97533	0.373901
chr1	207930359	207940540	+	-0.0697527	1
chr1	208383625	208391347	-	0.192386	0.862728
chr1	211919929	211920139	+	-3.77622	0.373901
chr1	211946545	211966532	-	3.25631	0.373901
chr1	211952260	211966532	-	-0.759496	0.399956
chr1	211952260	211961069	-	1.17752	0.561438
chr1	212149924	212161345	-	3.25346	0.373901
chr1	212190228	212194554	-	-3.07217	0.373901
chr1	212502477	212506940	+	-2.07798	0.22584
chr1	212502477	212519275	+	-1.18347	0.607168
chr1	213037067	213046160	+	-3.04177	0.161626
chr1	213037067	213058738	+	3.21032	0.161526
chr1	213046020	213068696	+	-3.34168	0.373901
chr1	213244348	213303232	+	0.143178	0.781735
chr1	213251038	213290752	+	-0.0317067	0.998619
chr1	213251038	213303232	+	0.723379	0.677869
chr1	214068006	214139627	-	-3.07221	0.373901
chr1	214068006	214089442	-	-0.305493	0.656934
chr1	214110597	214139627	-	-3.01478	0.155051
chr1	214169812	214185058	+	-0.0660959	0.923195
chr1	214169812	214178615	+	2.02871	0.419703
chr1	214625148	214638300	-	-3.10613	0.373901
chr1	215747129	215753342	+	-1.38943	0.547941
chr1	219366424	219392054	+	-0.393827	0.604491
chr1	219366424	219414650	+	0.0498405	0.73857
chr1	219366424	219385094	+	0.295898	0.86733
chr1	219366472	219392054	+	-0.245065	0.622795
chr1	219467403	219468493	+	-3.34172	0.373901
chr1	219963690	219970640	-	-3.04177	0.161626
chr1	219963690	219965397	-	-3.04177	0.161626
chr1	220089229	220100447	-	-0.901016	0.677869
chr1	220152760	220180680	-	-4.54362	0.230014
chr1	220174480	220180680	-	-4.2312	0.373901
chr1	220174480	220193563	-	-3.10631	0.373901
chr1	220335540	220384344	-	2.91217	0.373901
chr1	220368420	220369740	-	-3.47989	0.373901
chr1	220771673	220792097	+	-3.10649	0.373901
chr1	222794501	222806591	+	-2.97496	0.373901
chr1	223946972	223959941	+	0.644982	0.700855
chr1	224142179	224149975	-	0.0146928	0.754382
chr1	225140372	225195246	+	-2.08514	0.370324
chr1	225140372	225156576	+	-1.73335	0.454475
chr1	225140372	225161855	+	-1.22883	0.438265
chr1	225140372	225211567	+	-0.750781	0.677869
chr1	225140387	225161855	+	-2.97493	0.373901
chr1	225190485	225211567	+	-4.10537	0.274424
chr1	225190485	225284941	+	-2.9745	0.373901
chr1	225231446	225273491	+	2.91529	0.373901
chr1	225266909	225284941	+	-0.292494	0.667394
chr1	225284820	225311316	+	-3.10705	0.373901
chr1	226061155	226061671	+	-3.47988	0.373901
chr1	226076517	226127702	-	-3.75187	0.391398
chr1	227327277	227335260	-	3.43443	0.155147
chr1	227381487	227400920	-	-0.542037	0.795255
chr1	228430884	228437941	+	-3.47989	0.373901
chr1	228582438	228582953	-	-3.10627	0.373901
chr1	229422233	229439747	+	-0.714311	0.748868
chr1	229586272	229596516	-	-2.97532	0.373901
chr1	230798887	230810870	+	-0.895	0.509474
chr1	230798887	230807386	+	-0.752851	0.677869
chr1	230838101	230841946	-	3.53552	0.373901
chr1	231079552	231097049	-	-0.266045	0.746836
chr1	231090079	231097049	-	-0.79383	0.433401
chr1	231506308	231509845	-	-1.3584	0.554665
chr1	231930988	231954263	+	3.43442	0.155147
chr1	232626620	232669329	-	-0.846049	0.667077
chr1	232649603	232651354	-	4.87482	0.0373528
chr1	234582549	234608557	-	-3.07217	0.373901
chr1	235383108	235397807	-	-3.34169	0.373901
chr1	235474812	235475596	-	-3.47989	0.373901
chr1	235505023	235506198	+	-2.64235	0.350423
chr1	235600637	235606226	+	0.663263	0.689004
chr1	235617468	235618996	-	-3.10701	0.373901
chr1	235866047	235956912	-	-3.47975	0.373901
chr1	235944165	235945387	-	-0.52461	0.716585
chr1	236175221	236212289	-	0.663577	0.689004
chr1	236187370	236201553	-	-1.23677	0.360497
chr1	236332006	236368550	+	-3.47988	0.373901
chr1	236384132	236415391	-	-3.1062	0.373901
chr1	236969444	236979843	+	0.137426	0.889613
chr1	236987419	237026854	+	-3.6672	0.230956
chr1	237023133	237026854	+	0.725032	0.677869
chr1	243468015	243493994	+	4.28279	0.237796
chr1	243493959	243507633	+	3.66931	0.373901
chr1	243708812	243859018	-	-0.711826	0.509474
chr1	244574589	244586218	-	-3.10712	0.373901
chr1	244715624	244724447	+	-0.862607	0.351308
chr1	245153270	245180628	+	-3.10623	0.373901
chr1	246490503	246604601	-	3.37923	0.155147
chr1	246490503	246518396	-	3.58764	0.373901
chr1	246754814	246755243	+	0.49853	0.820379
chr1	246784731	246797889	+	3.81454	0.201586
chr1	246790658	246795226	+	-0.702474	0.599506
chr1	246790658	246791569	+	3.97461	0.373901
chr1	246794661	246795226	+	3.5083	0.208614
chr1	246890194	246930631	+	-3.37253	0.201477
chr1	246890194	246903603	+	0.490876	0.819466
chr1	246890194	246907427	+	1.05761	0.607168
chr1	246899277	246903603	+	-0.37197	0.677739
chr1	246899277	246907427	+	3.43424	0.155147
chr1	247302018	247323115	-	2.67898	0.0661319
chr1	247318868	247323115	-	-0.612559	0.337147
chr1	247318868	247323169	-	0.476925	0.951142
chr1	247319708	247323115	-	-0.0755538	0.670698
chr10	225934	295028	+	-4.78579	0.0129996
chr10	225934	267296	+	-0.997357	0.667077
chr10	372946	395394	-	-3.47977	0.373901
chr10	387139	403877	-	-3.10636	0.373901
chr10	518379	532470	-	-0.128255	0.594347
chr10	888872	931700	-	-3.47973	0.373901
chr10	1051758	1055520	+	-3.07213	0.373901
chr10	4872867	4950612	+	-3.47988	0.373901
chr10	4927172	4934216	-	3.25831	0.373901
chr10	5138602	5238914	+	-0.126893	0.66665
chr10	5141466	5166012	-	0.0250633	0.754382
chr10	5148818	5178133	-	4.01873	0.205106
chr10	5157422	5166012	-	-0.283433	0.334616
chr10	5197870	5212699	-	3.58727	0.373901
chr10	5216846	5217588	-	2.91184	0.373901
chr10	5246340	5248360	+	-2.9749	0.373901
chr10	5741488	5756170	+	-1.90359	0.255685
chr10	5751493	5759713	+	-0.300619	0.667394
chr10	5815805	5842668	-	-0.142348	0.975473
chr10	5827105	5842668	-	-0.591351	0.141954
chr10	5836848	5842668	-	0.556641	0.770015
chr10	6001717	6008302	-	-3.47984	0.373901
chr10	7262373	7327916	-	-1.56233	0.222241
chr10	7285520	7327916	-	0.962011	0.606035
chr10	7318854	7327916	-	2.06764	0.267946
chr10	7838084	7844817	+	-3.4192	0.208721
chr10	7839010	7844817	+	-0.706309	0.414069
chr10	11639630	11643979	-	-1.8797	0.341003
chr10	11789348	11797607	+	0.133507	0.821922
chr10	11997231	12006124	-	0.919626	0.600389
chr10	12006008	12077440	-	-3.07214	0.373901
chr10	12021056	12056183	-	2.9129	0.373901
chr10	12039671	12056183	-	-1.11968	0.292842
chr10	12078807	12079193	-	4.36253	0.373901
chr10	12123471	12126750	+	-4.13554	0.122568
chr10	12123471	12155063	+	-3.99646	0.266453
chr10	12123471	12159754	+	-3.04177	0.161626
chr10	12123471	12133683	+	-2.30124	0.0772077
chr10	12123471	12136270	+	-1.3238	0.291645
chr10	12123471	12162266	+	0.0783886	0.948269
chr10	12123471	12143180	+	1.06488	0.498987
chr10	12130985	12148395	+	-3.07215	0.373901
chr10	12136072	12162266	+	-3.47973	0.373901
chr10	12159672	12162266	+	0.503847	0.969178
chr10	12160748	12162266	+	-3.07215	0.373901
chr10	12257739	12280484	+	-1.03141	0.512285
chr10	12442015	12445368	+	2.23843	0.511928
chr10	12530136	12595355	+	2.91522	0.373901
chr10	13166812	13167417	+	2.91337	0.373901
chr10	13169745	13178897	+	-1.68896	0.342183
chr10	13319877	13337606	-	-3.07213	0.373901
chr10	13333831	13337606	-	-1.76074	0.236273
chr10	13336428	13337606	-	-1.29627	0.357513
chr10	13336428	13340245	-	4.05744	0.373901
chr10	13701323	13705509	-	3.48409	0.208614
chr10	14890608	14897942	+	-3.07216	0.373901
chr10	15858834	15885271	-	1.40103	0.700137
chr10	15858834	15889942	-	2.20059	0.064861
chr10	15863655	15889942	-	-3.07216	0.373901
chr10	15863655	15885271	-	2.91163	0.373901
chr10	16526336	16528616	+	-3.87809	0.373901
chr10	18874878	18905222	-	4.14858	0.234552
chr10	21960644	21961283	+	3.58733	0.373901
chr10	21970261	21971186	+	-2.51193	0.175383
chr10	22002701	22016857	+	-0.166108	0.966884
chr10	22002701	22024164	+	1.81253	0.599721
chr10	22193451	22209892	-	-3.07213	0.373901
chr10	26781256	26802589	+	-3.10621	0.373901
chr10	26789748	26792203	+	1.01364	0.546198
chr10	27301811	27306721	-	-3.69451	0.127458
chr10	27311487	27337908	-	-3.7392	0.373901
chr10	27311487	27322306	-	-2.50949	0.43425
chr10	27415625	27434519	-	-2.97442	0.373901
chr10	27420788	27425314	-	-0.594008	0.695889
chr10	27447478	27454468	+	-3.77615	0.373901
chr10	27447478	27456203	+	0.644898	0.700855
chr10	27815757	27826957	+	-3.44384	0.373901
chr10	30602820	30625956	-	-3.37254	0.201477
chr10	31644073	31750166	+	-3.66721	0.230956
chr10	31644076	31676727	+	2.91502	0.373901
chr10	31661947	31676727	+	0.529909	0.972719
chr10	32197100	32199491	-	-0.0392048	0.922647
chr10	32197100	32211888	-	2.91651	0.373901
chr10	32323618	32326535	-	0.666972	0.689004
chr10	32740520	32762951	+	-0.542146	0.795255
chr10	32740520	32770710	+	1.29196	0.561438
chr10	32740520	32751631	+	3.53701	0.373901
chr10	32832228	32873232	+	2.28507	0.24428
chr10	32854486	32873232	+	-1.68906	0.342183
chr10	34739245	34806087	-	3.43443	0.155147
chr10	34985246	34989132	-	1.3239	0.688667
chr10	43650345	43671480	+	1.60237	0.338663
chr10	43650345	43654379	+	1.64326	0.387721
chr10	45954568	45959775	-	-3.47988	0.373901
chr10	46121399	46135411	-	-0.847122	0.667077
chr10	46135264	46148507	-	-3.63418	0.373901
chr10	49609655	49618211	+	-0.436937	0.786822
chr10	51584616	51585599	+	2.91552	0.373901
chr10	52193236	52226692	-	3.97466	0.373901
chr10	52587891	52588055	-	3.25422	0.373901
chr10	52603748	52623840	-	2.91077	0.373901
chr10	61844360	61848116	-	2.92426	0.373901
chr10	61894029	61905779	-	3.66875	0.373901
chr10	64953105	64968995	-	-3.47988	0.373901
chr10	64976967	64979743	-	-3.47989	0.373901
chr10	69785303	69804320	-	-0.0214852	0.66742
chr10	70136610	70145885	-	-2.97525	0.373901
chr10	70218861	70229920	-	-4.83543	0.120619
chr10	70227880	70229920	-	-1.60524	0.222241
chr10	70246901	70276600	-	-3.07882	0.154949
chr10	70246901	70253327	-	-1.28302	0.598738
chr10	70404455	70406762	+	-2.03343	0.398783
chr10	70513609	70532856	+	4.05772	0.373901
chr10	70696692	70703013	+	-3.47979	0.373901
chr10	71912019	71920825	-	-3.47989	0.373901
chr10	74322653	74326552	-	-3.07216	0.373901
chr10	74468041	74501603	+	3.66878	0.373901
chr10	74474869	74475660	+	-0.0798949	0.968204
chr10	74501480	74502031	+	-3.07208	0.373901
chr10	74694864	74702498	-	-1.92962	0.230609
chr10	74906034	74923708	-	1.09172	0.576007
chr10	75576773	75583842	-	-0.232941	0.667394
chr10	76153899	76158337	+	2.92168	0.373901
chr10	76349040	76360251	+	3.61833	0.158302
chr10	76393731	76393916	-	3.58764	0.373901
chr10	76729418	76748870	+	-3.4192	0.208721
chr10	76978821	76979114	+	-0.29244	0.667394
chr10	86130770	86133571	+	-1.78147	0.212395
chr10	86177527	86185649	+	-0.734199	0.500311
chr10	86198268	86237420	+	0.366952	0.962827
chr10	88211724	88233730	-	1.64331	0.387721
chr10	88911107	88946957	+	-3.47984	0.373901
chr10	88911107	88912636	+	-2.97473	0.373901
chr10	90661413	90682193	+	3.99692	0.116117
chr10	91511103	91522592	+	-1.16368	0.337713
chr10	93754292	93768032	+	1.2618	0.700137
chr10	93841077	94000118	-	-3.34173	0.373901
chr10	93902786	93940776	-	-3.75122	0.129507
chr10	94291505	94297307	-	-0.87298	0.548335
chr10	94679739	94715471	+	-3.77622	0.373901
chr10	94733810	94774024	+	0.236755	0.969854
chr10	95790440	95792009	+	-3.44979	0.201362
chr10	96005703	96006378	+	-2.35929	0.382121
chr10	96201653	96203180	+	-3.44377	0.373901
chr10	96347986	96367783	+	-3.07219	0.373901
chr10	96447527	96448031	+	-3.10701	0.373901
chr10	96454674	96484290	+	1.26179	0.700137
chr10	96466541	96493195	+	-3.07208	0.373901
chr10	96493054	96541754	+	-1.1397	0.325835
chr10	96493054	96535296	+	1.11675	0.753754
chr10	96534815	96609815	+	-2.37475	0.172967
chr10	96535638	96702098	+	4.05769	0.373901
chr10	96540256	96609815	+	-3.34173	0.373901
chr10	96540256	96541754	+	0.410542	0.778079
chr10	96580253	96665822	+	-3.47976	0.373901
chr10	96580253	96609815	+	-1.61685	0.247686
chr10	96602594	96609815	+	-0.335916	0.383203
chr10	96609674	96609815	+	-3.10693	0.373901
chr10	96698194	96745931	+	-6.78825	0.373901
chr10	96701615	96732002	+	-0.6407	0.724561
chr10	96707536	96709041	+	-1.47282	0.424673
chr10	96731861	96741127	+	-0.191436	0.966884
chr10	96731861	96732002	+	1.85436	0.568256
chr10	96798654	96827448	-	-3.44378	0.373901
chr10	96818092	96827448	-	0.697226	0.700855
chr10	96985305	97007123	-	3.66847	0.373901
chr10	97098689	97099035	-	-3.4799	0.373901
chr10	98667022	98711953	+	-1.72148	0.502423
chr10	98703870	98711953	+	-2.10673	0.059646
chr10	99915850	99923154	+	4.49232	0.257687
chr10	101476105	101487320	-	-3.10623	0.373901
chr10	101591368	101606884	+	-0.284659	0.599803
chr10	101594137	101606884	+	-0.191381	0.966884
chr10	102675756	102690835	+	-3.34174	0.373901
chr10	102683732	102685776	+	-1.37931	0.33195
chr10	102697159	102703885	+	-3.02466	0.15178
chr10	102739605	102740986	+	3.66992	0.373901
chr10	103344359	103345913	-	-1.2509	0.498001
chr10	103427643	103436193	-	-1.4837	0.3613
chr10	103432672	103436193	-	-3.44382	0.373901
chr10	103552596	103573363	-	-1.63104	0.244734
chr10	103557737	103570071	-	-0.751395	0.677869
chr10	103557737	103560157	-	2.92002	0.373901
chr10	103559999	103570071	-	3.53576	0.373901
chr10	104632205	104650435	+	-3.04177	0.161626
chr10	104632205	104634418	+	-1.60817	0.286649
chr10	104632205	104638748	+	-1.35841	0.554665
chr10	104636711	104650435	+	-3.96661	0.263496
chr10	104652645	104653170	+	-3.0722	0.373901
chr10	105197772	105198565	+	-0.284647	0.48273
chr10	105371338	105420872	-	0.692	0.689004
chr10	105382227	105420872	-	-2.00561	0.473038
chr10	105401028	105401223	+	-3.10626	0.373901
chr10	110324293	110351436	-	3.58733	0.373901
chr10	111883775	111890244	+	-3.08878	0.161733
chr10	112723883	112745523	+	-0.886942	0.0547001
chr10	112723883	112727036	+	1.01364	0.546198
chr10	112723883	112724819	+	1.64174	0.377226
chr10	113732835	113909212	-	-3.10712	0.373901
chr10	113732835	113820265	-	2.92117	0.373901
chr10	113732835	113855723	-	3.25494	0.373901
chr10	113732835	113801107	-	3.76999	0.373901
chr10	113795815	113801107	-	-4.15131	0.121092
chr10	113852008	113855723	-	2.17348	0.44904
chr10	115327248	115345697	+	-3.7392	0.373901
chr10	115480791	115486193	+	-3.4438	0.373901
chr10	116247717	116251637	-	-2.97542	0.373901
chr10	116331056	116361720	-	0.984492	0.838829
chr10	116590611	116608496	+	-2.26837	0.425185
chr10	116602692	116608496	+	-3.07213	0.373901
chr10	116879949	116925405	+	-3.0721	0.373901
chr10	116879949	116889297	+	-0.949001	0.548335
chr10	116879949	116931050	+	3.48409	0.208614
chr10	119113484	119113642	-	-3.10696	0.373901
chr10	120460818	120489922	-	2.91509	0.373901
chr10	122650228	122662744	+	3.5874	0.373901
chr10	123243212	123263455	-	-3.10638	0.373901
chr10	123256046	123279683	-	-3.07212	0.373901
chr10	123298106	123325218	-	-4.38388	0.201362
chr10	123600597	123683844	-	-3.02465	0.15178
chr10	123629521	123683844	-	-3.0722	0.373901
chr10	123658356	123673408	-	-0.0473963	0.978511
chr10	124697221	124712548	-	-3.44385	0.373901
chr10	125798031	125806240	-	-5.0491	0.025925
chr10	126370176	126370948	-	-2.22682	0.347288
chr10	126448887	126463351	-	3.25381	0.373901
chr10	126628943	126631876	+	0.356313	0.950595
chr10	126631026	126650977	+	-0.170703	0.983686
chr10	126631026	126631876	+	0.138993	0.926105
chr10	128768966	128785881	+	-3.10702	0.373901
chr10	128768966	128798571	+	-0.713494	0.558748
chr10	134421419	134464009	+	-3.10629	0.373901
chr10	134421419	134563349	+	-1.60798	0.337926
chr10	135209217	135216277	+	2.13493	0.239229
chr11	309013	314356	+	1.93373	0.321185
chr11	581492	582081	+	-4.01229	0.263588
chr11	1000432	1003804	+	-0.305481	0.656934
chr11	1307232	1311639	-	-3.07222	0.373901
chr11	1307232	1317024	-	-2.15846	0.188419
chr11	2016635	2016834	+	-3.07213	0.373901
chr11	3723693	3742055	-	-2.97523	0.373901
chr11	3752621	3774638	-	-0.142438	0.975473
chr11	3777946	3778768	-	3.58711	0.373901
chr11	6409977	6410159	+	-3.10621	0.373901
chr11	8818268	8832882	-	3.66947	0.373901
chr11	9430033	9438695	+	3.21128	0.440785
chr11	9451221	9452550	+	0.355799	0.802155
chr11	11915360	11915549	+	3.58735	0.373901
chr11	13435077	13466728	-	-0.808717	0.736043
chr11	13435077	13443385	-	-0.607428	0.695933
chr11	14479330	14480233	-	1.11426	0.56847
chr11	14555269	14555466	-	-2.97501	0.373901
chr11	14793483	14810788	+	1.19763	0.545393
chr11	14852244	14882912	+	2.918	0.373901
chr11	16819006	16819167	+	3.66874	0.373901
chr11	16863094	16877461	-	-3.07215	0.373901
chr11	17885113	18029623	-	-3.0721	0.373901
chr11	17899755	18029623	-	-0.997293	0.667077
chr11	17899755	18031686	-	-0.143932	0.983197
chr11	17948285	18029623	-	-1.25097	0.498001
chr11	17981017	18029623	-	0.692383	0.689004
chr11	18010144	18029623	-	-0.955096	0.491541
chr11	18312989	18314523	-	-1.30227	0.395636
chr11	18312989	18313566	-	-1.21228	0.405374
chr11	18316567	18319264	-	-0.84489	0.667077
chr11	20424465	20448411	+	2.92389	0.373901
chr11	20429457	20473754	+	2.91123	0.373901
chr11	22225350	22297745	+	-0.844945	0.667077
chr11	22225350	22261230	+	-0.844943	0.667077
chr11	22696396	22777499	+	-0.603696	0.69169
chr11	22696396	22707335	+	1.81088	0.476621
chr11	28428560	28445911	+	3.53543	0.373901
chr11	31474265	31484852	-	-3.01485	0.155051
chr11	32720797	32739693	-	-2.97453	0.373901
chr11	32948703	32956981	+	-1.08596	0.436412
chr11	33112078	33127610	-	-2.97448	0.373901
chr11	33307959	33350179	+	-3.34174	0.373901
chr11	33307959	33309057	+	0.535903	0.773602
chr11	33307959	33308498	+	2.91391	0.373901
chr11	34093273	34098189	+	0.10026	0.984636
chr11	34104372	34111003	+	0.335788	0.809488
chr11	34952951	35006275	+	-3.10698	0.373901
chr11	34969053	34991833	+	2.91748	0.373901
chr11	34978931	35006275	+	-3.34175	0.373901
chr11	34978931	34999729	+	0.666824	0.659126
chr11	35788736	35788934	-	3.25411	0.373901
chr11	36415396	36440853	+	3.76999	0.373901
chr11	43348057	43357544	+	-1.59959	0.0951363
chr11	45883611	45893784	+	-3.37254	0.201477
chr11	46098305	46113774	-	-3.07216	0.373901
chr11	46515158	46534363	-	0.33611	0.809488
chr11	46515158	46529920	-	1.71998	0.359893
chr11	46552738	46552999	-	-3.07209	0.373901
chr11	47282792	47283569	+	-1.29641	0.357513
chr11	47647226	47648679	-	-1.54387	0.313369
chr11	47745580	47758292	-	-3.07208	0.373901
chr11	47774468	47776216	-	1.70282	0.366617
chr11	57258697	57259335	-	0.386331	0.805776
chr11	57457503	57460174	+	-3.44377	0.373901
chr11	57550694	57553072	+	-2.97476	0.373901
chr11	57578871	57582972	+	-3.10685	0.373901
chr11	58660135	58722369	+	2.91808	0.373901
chr11	61133517	61135470	+	-0.923628	0.0479555
chr11	61630444	61631258	+	3.25277	0.373901
chr11	62406455	62407203	-	0.106096	0.973955
chr11	62549366	62550297	+	0.557942	0.967886
chr11	62931998	62997568	-	-3.91743	0.155051
chr11	62933516	62997568	-	-0.875973	0.6563
chr11	62948132	62985207	-	-0.428266	0.851237
chr11	62948132	62997568	-	-0.0528918	1
chr11	62995933	62997568	-	-0.752656	0.677869
chr11	63918711	63919865	-	-3.10664	0.373901
chr11	63960550	63965446	+	-3.07213	0.373901
chr11	65193781	65194035	-	-3.77614	0.373901
chr11	65196505	65196813	-	-3.10624	0.373901
chr11	65198240	65205128	+	5.40519	0.144818
chr11	65207171	65207451	+	4.03175	0.00801283
chr11	65266518	65266776	+	0.556291	0.952781
chr11	65266744	65266894	+	-0.056535	0.754382
chr11	65267237	65267385	-	-3.77617	0.373901
chr11	65268334	65268664	+	-1.28	0.272402
chr11	65268438	65268579	+	2.17996	0.517036
chr11	65268842	65269715	+	-3.44379	0.373901
chr11	65269792	65271829	+	2.91365	0.373901
chr11	65269792	65272490	+	3.97592	0.373901
chr11	66407569	66407722	+	-3.10629	0.373901
chr11	67953248	67957619	-	-3.10625	0.373901
chr11	68115315	68133170	+	-3.08882	0.161733
chr11	68272613	68338572	+	-0.638502	0.781323
chr11	68318589	68331900	+	-0.555821	0.712179
chr11	68526215	68526484	+	-3.10611	0.373901
chr11	70007267	70013493	+	-3.44378	0.373901
chr11	70127012	70127354	-	3.66936	0.373901
chr11	70200407	70202360	+	1.79263	0.575548
chr11	70505933	70507783	-	-1.39014	0.547941
chr11	70629571	70666787	-	-3.07217	0.373901
chr11	70666469	70824410	-	-3.07217	0.373901
chr11	70820987	70858384	-	-3.10635	0.373901
chr11	70820987	70935842	-	1.58991	0.387721
chr11	71724481	71780957	-	-3.10621	0.373901
chr11	72695133	72700142	-	-1.38971	0.547941
chr11	73418465	73429935	-	1.89285	0.268456
chr11	73620444	73630077	+	-3.47988	0.373901
chr11	74916671	74916903	-	-0.876153	0.6563
chr11	75727859	75729347	+	2.9238	0.373901
chr11	76696687	76701618	+	-0.398084	0.646495
chr11	76834952	76835151	-	3.66863	0.373901
chr11	76869323	76870569	+	-4.96182	0.161733
chr11	77043775	77064644	-	0.0147009	0.754382
chr11	77322360	77336863	-	3.58763	0.373901
chr11	77330651	77336863	-	-1.67751	0.0494128
chr11	77330651	77340944	-	0.669101	0.740609
chr11	77336008	77336863	-	3.66878	0.373901
chr11	77383087	77404656	-	-3.10622	0.373901
chr11	77394755	77404656	-	-0.701689	0.4088
chr11	78176922	78204241	-	-3.07885	0.154949
chr11	78270585	78282489	-	-0.034789	0.989552
chr11	82917100	82947551	+	-0.166339	0.966884
chr11	85685751	85695016	-	1.41907	0.390543
chr11	85685751	85742653	-	4.25069	0.187082
chr11	85692172	85695016	-	-0.8456	0.667077
chr11	85692172	85693046	-	-0.338944	0.483479
chr11	85692788	85695016	-	-0.752064	0.677869
chr11	85692788	85707972	-	0.504223	0.952767
chr11	85701293	85742653	-	-1.68902	0.342183
chr11	85707869	85712201	-	-0.844866	0.667077
chr11	85707869	85714494	-	-0.337699	0.925286
chr11	85707869	85742653	-	0.0746238	0.947149
chr11	85714409	85742653	-	-3.07887	0.154949
chr11	85718585	85742653	-	1.5248	0.369481
chr11	85722073	85726006	-	-3.107	0.373901
chr11	85722073	85742653	-	-0.485882	0.421987
chr11	85961338	85967554	+	2.91352	0.373901
chr11	86802404	86869813	+	1.58992	0.387721
chr11	86868383	86869813	+	-3.10621	0.373901
chr11	87439443	87439628	+	-3.47988	0.373901
chr11	93480463	93490631	+	-0.844944	0.667077
chr11	94532556	94533477	+	-3.07216	0.373901
chr11	95825056	95826681	-	0.642891	0.984172
chr11	102233627	102239279	+	3.53657	0.373901
chr11	108005869	108019585	+	1.15953	0.455847
chr11	108016929	108019585	+	3.76999	0.373901
chr11	108029647	108056221	-	-3.10696	0.373901
chr11	108042926	108047817	-	3.53599	0.373901
chr11	108046973	108047817	-	-3.65971	0.234452
chr11	108098322	108106561	+	-3.10697	0.373901
chr11	108098322	108100050	+	-2.9752	0.373901
chr11	108106397	108119829	+	1.09173	0.576007
chr11	108190681	108198485	+	1.6244	0.399059
chr11	110007388	110030215	+	-3.77616	0.373901
chr11	110007388	110008139	+	-2.97468	0.373901
chr11	110134685	110135599	-	3.53675	0.373901
chr11	110306558	110327771	+	3.43428	0.155147
chr11	111614100	111630675	-	-3.10621	0.373901
chr11	111904128	111922073	+	1.17755	0.561438
chr11	115080294	115111140	-	6.79247	0.373901
chr11	116168043	116191156	-	-3.44391	0.373901
chr11	116187380	116191156	-	-0.913937	0.483507
chr11	116707034	116707805	+	-0.338244	0.746836
chr11	116707060	116707837	+	2.92398	0.373901
chr11	116738662	116768033	-	2.91151	0.373901
chr11	118368651	118378324	+	2.91612	0.373901
chr11	118368651	118370135	+	2.91646	0.373901
chr11	118454524	118455359	+	3.43442	0.155147
chr11	118650341	118657227	-	-1.22503	0.367297
chr11	118653628	118654244	-	-3.07213	0.373901
chr11	118656761	118657227	-	0.108208	0.943835
chr11	118881339	118881540	+	-3.10625	0.373901
chr11	118890860	118892596	+	-3.42709	0.0126478
chr11	119146707	119158656	+	3.5874	0.373901
chr11	120243632	120243832	-	1.31226	0.712333
chr11	120276827	120302620	+	0.0221047	0.986125
chr11	120302480	120308091	+	-3.47989	0.373901
chr11	120343759	120348235	+	0.594672	0.974146
chr11	120345269	120348235	+	-0.643174	0.408089
chr11	120346049	120348235	+	0.724066	0.677869
chr11	120916383	120930794	+	0.905773	0.564471
chr11	121391366	121403261	+	0.305308	0.824474
chr11	122162992	122165713	-	-3.4192	0.208721
chr11	122162992	122172131	-	0.664828	0.689004
chr11	123988204	123989796	+	3.58712	0.373901
chr11	125513687	125514538	+	4.27873	0.373901
chr11	126250725	126279306	+	2.92362	0.373901
chr11	128993341	129034322	-	-3.71372	0.00797768
chr11	128993341	128994789	-	0.775463	0.485297
chr11	129863685	129864105	-	0.225388	0.934855
chr11	129979324	129992408	+	-1.00265	0.569285
chr11	129979324	129980556	+	-0.53532	0.708082
chr11	130130751	130131824	-	-0.685219	0.449597
chr12	936208	939326	+	0.000722254	0.672499
chr12	1136914	1137738	+	-0.813547	0.548335
chr12	1863424	1882127	+	0.00402468	0.688237
chr12	2675588	2695070	+	-3.10655	0.373901
chr12	2929252	2930958	+	-1.61062	0.148977
chr12	3018695	3031568	+	-3.07213	0.373901
chr12	5841686	5860136	-	1.59237	0.152815
chr12	5908673	5941769	-	-3.10669	0.373901
chr12	6619389	6619632	+	-3.07213	0.373901
chr12	6619445	6619698	-	-3.44379	0.373901
chr12	6879090	6879384	+	3.97467	0.373901
chr12	8022459	8096522	-	2.91334	0.373901
chr12	8379041	8388595	+	-3.10687	0.373901
chr12	9227156	9305939	-	-0.000439136	0.692669
chr12	9251977	9333728	-	-1.23018	0.493476
chr12	9254043	9266139	-	3.66857	0.373901
chr12	9833519	9847565	+	-3.73743	0.0744535
chr12	11187381	11199787	-	3.25305	0.373901
chr12	12273304	12340053	-	-3.07214	0.373901
chr12	12332744	12340053	-	-0.901001	0.677869
chr12	12397196	12397589	-	-0.422385	0.676519
chr12	12639962	12674397	-	-3.10621	0.373901
chr12	12672796	12674397	-	-0.0472594	0.978511
chr12	12685586	12685817	+	4.36281	0.373901
chr12	14576843	14578407	+	-1.3253	0.367683
chr12	14616497	14616737	+	-3.47988	0.373901
chr12	15793637	15819456	-	-3.10701	0.373901
chr12	16640433	16644183	-	3.66973	0.373901
chr12	18434938	18446949	+	0.984841	0.546198
chr12	18491360	18524245	+	1.17753	0.561438
chr12	19511162	19519043	+	3.58711	0.373901
chr12	19645395	19645632	+	3.6685	0.373901
chr12	20251686	20280587	+	3.25432	0.373901
chr12	20709594	20774345	+	-3.77619	0.373901
chr12	21013951	21172314	+	3.97473	0.373901
chr12	21028169	21036536	+	3.81455	0.201586
chr12	21168573	21229503	+	-3.63421	0.373901
chr12	21168573	21207570	+	-2.97471	0.373901
chr12	21220253	21229503	+	-2.9754	0.373901
chr12	21279042	21331954	+	-2.9746	0.373901
chr12	21279052	21331954	+	-2.97475	0.373901
chr12	21279052	21294592	+	-2.97458	0.373901
chr12	21294448	21377773	+	2.91723	0.373901
chr12	21325584	21331954	+	-0.0881149	0.989552
chr12	21325584	21377773	+	2.91793	0.373901
chr12	21349880	21358967	+	-3.69954	0.134123
chr12	21349880	21377773	+	0.619114	0.762472
chr12	21370070	21377773	+	-3.10628	0.373901
chr12	22796697	22826594	+	1.28165	0.403153
chr12	22811948	22826594	+	-3.44385	0.373901
chr12	23998917	24048958	-	-1.52953	0.221723
chr12	26208169	26220646	+	-0.232803	0.667394
chr12	26515848	26516127	-	-3.10698	0.373901
chr12	26628229	26640184	-	-4.38824	0.192133
chr12	26634064	26808785	-	-1.62454	0.507158
chr12	26703180	26808785	-	-1.60794	0.337926
chr12	26703180	26755639	-	-0.885051	0.606118
chr12	26703180	26777289	-	-0.711988	0.509474
chr12	26731646	26755639	-	2.34993	0.235541
chr12	26748398	26808785	-	-3.37253	0.201477
chr12	26748398	26755639	-	-0.313432	0.537011
chr12	26780966	26808785	-	-0.314284	0.904299
chr12	27132717	27143560	-	-4.38824	0.192133
chr12	27143383	27152609	-	-3.07882	0.154949
chr12	27149675	27152609	-	1.34327	0.338355
chr12	27521195	27556474	+	-3.07215	0.373901
chr12	27521195	27533337	+	-3.07212	0.373901
chr12	28378728	28412375	+	-3.87811	0.373901
chr12	28408514	28544344	+	-1.87975	0.341003
chr12	28408514	28460682	+	-0.349453	0.470073
chr12	28408514	28412375	+	-0.148563	0.567054
chr12	28458582	28460682	+	1.40645	0.480912
chr12	29492784	29494749	-	1.41908	0.390543
chr12	29492784	29494151	-	2.91726	0.373901
chr12	31566370	31579358	-	-3.44408	0.212431
chr12	31595709	31600703	-	0.722769	0.677869
chr12	31613128	31652605	-	-4.26846	0.373901
chr12	31632009	31648853	-	2.91169	0.373901
chr12	31648744	31652605	-	1.06406	0.566118
chr12	32133812	32145449	+	-3.77615	0.373901
chr12	32133812	32140256	+	3.66962	0.373901
chr12	32147094	32149028	-	3.58738	0.373901
chr12	32751431	32764217	+	-0.231549	0.601112
chr12	32751431	32778713	+	0.236756	0.969854
chr12	32760891	32764217	+	-0.382517	0.633489
chr12	42491244	42503493	-	-3.47988	0.373901
chr12	42745687	42792796	+	-0.30189	0.746836
chr12	46230372	46254732	+	-3.99414	0.154949
chr12	46230372	46233279	+	2.91417	0.373901
chr12	46319925	46322642	-	0.141648	0.895149
chr12	46339032	46357971	-	-1.75619	0.497726
chr12	46622936	46637097	-	1.60507	0.497529
chr12	46633462	46648719	-	4.31179	0.131778
chr12	48457493	48495299	-	4.52855	0.373901
chr12	48477374	48491907	-	0.100997	0.709845
chr12	49053688	49054402	-	2.37604	0.0509366
chr12	49072819	49073616	-	-3.10649	0.373901
chr12	49888524	49893988	+	-3.10627	0.373901
chr12	49918465	49921496	+	2.91597	0.373901
chr12	50385781	50386438	-	-0.873087	0.548335
chr12	50385781	50396083	-	3.25842	0.373901
chr12	50821545	50855130	+	-3.4132	0.116505
chr12	50821545	50835426	+	-1.12846	0.362002
chr12	50824278	50848200	+	-0.605512	0.505159
chr12	50829271	50835426	+	-3.34173	0.373901
chr12	50829271	50848200	+	-2.97445	0.373901
chr12	51442817	51450285	+	3.6697	0.373901
chr12	51449618	51450285	+	0.312302	0.922167
chr12	51552367	51552897	+	3.58737	0.373901
chr12	53976036	53976472	-	1.32409	0.688667
chr12	56386051	56386303	-	-3.10696	0.373901
chr12	56480315	56482652	+	-3.08879	0.161733
chr12	56493018	56494138	+	-0.751998	0.677869
chr12	56563313	56563992	-	2.4652	0.488239
chr12	56628608	56629484	+	-3.96661	0.263496
chr12	56669780	56676775	-	1.87188	0.575548
chr12	56748250	56750362	-	-3.7762	0.373901
chr12	56824665	56826308	-	-3.07213	0.373901
chr12	56871444	56872046	-	-5.42891	0.333793
chr12	56871444	56874171	-	-3.44383	0.373901
chr12	56997143	56999111	-	-0.477742	0.603367
chr12	57467249	57468156	-	-3.77618	0.373901
chr12	57535157	57556766	+	-3.34165	0.373901
chr12	57689182	57704246	-	-3.07216	0.373901
chr12	57785908	57786968	-	-3.34164	0.373901
chr12	57861116	57862007	+	-3.10628	0.373901
chr12	66539621	66547228	-	-2.03659	0.469482
chr12	66587672	66622150	+	-3.10619	0.373901
chr12	69109407	69136223	+	-3.10698	0.373901
chr12	69152937	69177612	+	2.91476	0.373901
chr12	69245364	69248724	-	4.05786	0.373901
chr12	69644909	69663448	+	-3.63418	0.373901
chr12	69644909	69656342	+	-0.973027	0.560906
chr12	69924645	69925836	+	-0.84617	0.667077
chr12	69983265	69985939	+	-4.46986	0.155051
chr12	69983265	69987393	+	-0.763777	0.491541
chr12	70149164	70150443	+	0.692073	0.689004
chr12	70193989	70195501	+	0.149361	0.993672
chr12	70974816	70990107	-	3.58723	0.373901
chr12	72036216	72054207	-	-3.63419	0.373901
chr12	72036216	72041593	-	-0.42513	0.543531
chr12	72052410	72054207	-	3.65422	0.116205
chr12	78552983	78583999	+	-3.07215	0.373901
chr12	80109331	80114122	+	3.76985	0.373901
chr12	81503339	81545875	+	2.92413	0.373901
chr12	81593120	81627250	+	-0.751327	0.677869
chr12	82763166	82850599	+	-1.3908	0.193509
chr12	82763166	82796909	+	-0.468874	0.54875
chr12	82780582	82796909	+	-4.19164	0.0273598
chr12	82780582	82783701	+	-3.10709	0.373901
chr12	86078836	86107194	+	-0.779865	0.554864
chr12	88898936	88939642	-	-2.9746	0.373901
chr12	89853415	89866052	-	-0.0695314	1
chr12	89996820	90024422	-	3.66975	0.373901
chr12	90049456	90049884	-	-0.84605	0.667077
chr12	94562929	94580249	+	0.547422	0.95276
chr12	95602619	95605043	-	0.356743	0.940357
chr12	95645716	95690034	+	2.91835	0.373901
chr12	95645716	95660408	+	3.43384	0.155147
chr12	95926605	95928102	-	-3.07216	0.373901
chr12	96377689	96388603	-	-3.1071	0.373901
chr12	96381971	96384310	-	-0.974725	0.356761
chr12	96400092	96411358	-	4.05781	0.373901
chr12	97886239	97954825	+	1.02756	0.620545
chr12	98969760	98974009	+	-3.07215	0.373901
chr12	100166700	100175875	-	1.54297	0.700137
chr12	100166700	100200478	-	3.67029	0.373901
chr12	100200182	100219167	-	-3.07217	0.373901
chr12	100598718	100601564	+	-0.750643	0.677869
chr12	100676721	100706431	+	-0.875913	0.6563
chr12	100676721	100691953	+	-0.302263	0.899231
chr12	100676721	100685438	+	2.92226	0.373901
chr12	100904556	100934596	+	-3.98402	0.373901
chr12	100926236	100934596	+	0.926922	0.807016
chr12	100985514	101005919	+	-3.10625	0.373901
chr12	100985514	101012365	+	3.37923	0.155147
chr12	101776819	101777447	+	-3.44377	0.373901
chr12	102173930	102190540	-	-1.26393	0.561438
chr12	102433646	102444069	-	-3.34174	0.373901
chr12	102542008	102559661	+	-3.10618	0.373901
chr12	103179953	103194707	-	2.91931	0.373901
chr12	103232997	103234176	-	2.91947	0.373901
chr12	103245465	103246728	-	0.66575	0.689004
chr12	104206564	104206744	+	4.27876	0.373901
chr12	104333287	104337652	+	-3.73923	0.373901
chr12	104514178	104517201	-	2.91734	0.373901
chr12	104682709	104721449	+	4.05739	0.373901
chr12	104706007	104706175	+	-3.10617	0.373901
chr12	105238250	105322472	-	-2.07804	0.22584
chr12	105255069	105322472	-	-0.867225	0.0900476
chr12	105255069	105325569	-	0.00958722	0.584147
chr12	105280071	105322472	-	4.64341	0.116205
chr12	105289052	105322472	-	0.671878	0.713324
chr12	105303433	105322472	-	-0.295012	0.922707
chr12	105321751	105322472	-	0.553735	0.712887
chr12	105321751	105325569	-	1.74755	0.35367
chr12	105385490	105389804	+	0.305259	0.824474
chr12	109046048	109048186	-	0.663385	0.731193
chr12	109192776	109217137	-	3.58736	0.373901
chr12	109575401	109575759	+	-3.74479	0.234345
chr12	109577202	109577863	+	-4.20719	0.122519
chr12	109604666	109609719	+	-3.10621	0.373901
chr12	109660312	109661709	+	-0.846798	0.667077
chr12	109677635	109679086	+	-3.73922	0.373901
chr12	109680242	109696913	+	2.92211	0.373901
chr12	109687789	109696913	+	-4.53825	0.373901
chr12	109696073	109696913	+	-0.997412	0.667077
chr12	110418757	110421499	-	-3.4439	0.373901
chr12	110450930	110467440	+	-0.369016	0.656934
chr12	110456150	110468563	+	-2.97464	0.373901
chr12	110735506	110758948	-	3.66959	0.373901
chr12	110922883	110925748	+	-3.76564	0.241199
chr12	111729222	111779857	+	-3.10665	0.373901
chr12	111855923	111856681	+	2.26228	0.517036
chr12	111907912	111924628	-	3.25736	0.373901
chr12	111947353	111948386	-	0.176847	0.879917
chr12	111990084	111993723	-	1.81665	0.315046
chr12	111991962	111993723	-	-1.91295	0.46582
chr12	112116955	112121111	-	2.22997	0.349881
chr12	112610475	112666062	-	-3.10697	0.373901
chr12	112743868	112747473	-	-3.44389	0.373901
chr12	113705648	113707650	+	1.2573	0.461611
chr12	116530303	116530585	+	-3.77615	0.373901
chr12	116534474	116557584	-	-3.0721	0.373901
chr12	116534474	116549317	-	-1.00279	0.351648
chr12	116668238	116675510	-	3.25746	0.373901
chr12	116668238	116684110	-	3.53698	0.373901
chr12	116668338	116675510	-	0.241917	0.861848
chr12	117402502	117426674	+	2.91265	0.373901
chr12	118619176	118619412	-	-3.07218	0.373901
chr12	120580311	120580745	-	-3.44382	0.373901
chr12	120592774	120593523	-	-2.19639	0.229693
chr12	120991733	121004783	+	-3.47983	0.373901
chr12	121220458	121222396	-	0.553147	0.870755
chr12	121220458	121229360	-	1.40223	0.401599
chr12	121408046	121412401	-	-3.10624	0.373901
chr12	122773036	122801402	-	-3.76563	0.241199
chr12	122794309	122803895	-	-2.97467	0.373901
chr12	122825300	122826244	-	0.24731	0.876731
chr12	122861936	122865105	-	-0.955134	0.491541
chr12	123022886	123034411	+	-3.07218	0.373901
chr12	123829805	123834988	-	-3.07213	0.373901
chr12	123983091	123984083	-	0.470615	0.939866
chr12	124472590	124497022	+	3.76995	0.373901
chr12	124472593	124497022	+	1.81098	0.476621
chr12	124904503	124915333	-	-1.21388	0.427425
chr12	124904503	124934413	-	-0.0528061	1
chr12	126446288	126454542	-	-3.07213	0.373901
chr12	129293333	129299615	-	0.557937	0.967886
chr12	129360459	129383832	+	-3.10622	0.373901
chr12	132472250	132599090	+	-0.847265	0.541855
chr12	133244089	133257865	-	-3.07217	0.373901
chr13	20235838	20244503	+	-1.62495	0.507158
chr13	20235838	20242671	+	-0.368973	0.656934
chr13	20425495	20426330	-	1.18227	0.487439
chr13	20599406	20599555	+	-0.420847	0.474977
chr13	21735929	21746820	-	-3.02466	0.15178
chr13	21742127	21742538	-	-0.752786	0.677869
chr13	21974512	21999817	-	-3.45727	0.116217
chr13	24796957	24798720	+	-3.71866	0.241095
chr13	24823615	24826000	+	-3.10704	0.373901
chr13	25051839	25067871	-	-1.25882	0.370724
chr13	25051839	25058886	-	2.91904	0.373901
chr13	25073439	25077915	-	-1.7221	0.502423
chr13	25348951	25378567	+	-4.0864	0.373901
chr13	25362126	25378567	+	-3.63417	0.373901
chr13	25887021	25889605	+	-3.107	0.373901
chr13	28141777	28155940	-	3.66913	0.373901
chr13	28155434	28155940	-	1.60235	0.338663
chr13	28748409	28771483	+	-3.04177	0.161626
chr13	28830429	28835595	+	-0.535249	0.708082
chr13	28830429	28855516	+	3.66873	0.373901
chr13	28840852	28845003	+	-3.47982	0.373901
chr13	31204972	31205611	+	3.25853	0.373901
chr13	31789188	31803431	+	-0.638354	0.781323
chr13	31789188	31860956	+	3.69924	0.116205
chr13	33006926	33018263	-	-0.0564704	0.754382
chr13	33010850	33011127	-	2.91153	0.373901
chr13	33012789	33018263	-	4.05774	0.373901
chr13	33016525	33018263	-	0.679861	0.732331
chr13	33054727	33101669	-	-0.292711	0.667394
chr13	33091994	33101669	-	-0.402585	0.34197
chr13	33109906	33111164	-	3.21014	0.161526
chr13	33327470	33334858	+	-3.10702	0.373901
chr13	37614542	37625720	-	-1.66298	0.352873
chr13	40059450	40059731	-	-3.07216	0.373901
chr13	41133646	41134997	-	0.418722	0.795255
chr13	41400642	41429951	-	3.97598	0.373901
chr13	41482295	41488241	-	4.87148	0.134051
chr13	41507606	41508164	-	-0.845002	0.667077
chr13	41814397	41835051	-	1.23822	0.712333
chr13	41826781	41835051	-	1.63599	0.339841
chr13	41870267	41877831	+	-3.77619	0.373901
chr13	42185712	42267108	-	-3.10665	0.373901
chr13	42275528	42277547	-	3.69924	0.116205
chr13	42352121	42393522	-	-3.77615	0.373901
chr13	42385361	42407667	-	0.564394	0.839073
chr13	42385361	42393522	-	1.9076	0.475755
chr13	42385361	42511508	-	2.91259	0.373901
chr13	42439872	42442613	-	0.696197	0.686348
chr13	42439872	42461497	-	2.07726	0.462408
chr13	42439872	42465723	-	3.25778	0.373901
chr13	42439872	42486304	-	3.43391	0.155147
chr13	42727886	42748280	+	-3.77615	0.373901
chr13	43500472	43538275	-	3.58737	0.373901
chr13	43528084	43544806	-	0.557886	0.967886
chr13	45112671	45114072	-	2.91645	0.373901
chr13	45973075	45985615	-	3.61816	0.158302
chr13	45985497	45986073	-	-0.489942	0.85223
chr13	46090278	46093229	+	3.77008	0.373901
chr13	46559432	46594692	-	-3.08886	0.161733
chr13	46577274	46619651	-	-0.873148	0.548335
chr13	46597269	46597496	+	3.97468	0.373901
chr13	46652935	46661955	-	1.05764	0.607168
chr13	46674504	46674644	+	-3.47989	0.373901
chr13	48651289	48664554	-	0.439802	0.840138
chr13	48827944	48835457	+	3.5368	0.373901
chr13	49742749	49749677	+	-0.751597	0.677869
chr13	50025689	50042096	+	-1.85954	0.455526
chr13	50025689	50026045	+	1.29208	0.561438
chr13	50550469	50619368	-	3.37923	0.155147
chr13	50567929	50618904	-	-0.0889029	0.986576
chr13	50571210	50618904	-	-0.400052	0.874731
chr13	50921525	50921740	+	2.92194	0.373901
chr13	51501543	51523641	+	-1.71326	0.135664
chr13	52971367	52972329	-	0.644815	0.700855
chr13	61013822	61034674	+	-0.844963	0.667077
chr13	61013822	61041513	+	0.410264	0.773054
chr13	61018821	61109367	+	-2.97479	0.373901
chr13	64576518	64577598	-	0.322539	0.868437
chr13	76134889	76143643	+	2.91643	0.373901
chr13	77589544	77595996	-	3.18218	0.161526
chr13	77779391	77818086	-	4.29565	0.29172
chr13	77817194	77838137	-	3.66872	0.373901
chr13	79915258	79918929	-	1.15951	0.455847
chr13	80144698	80164341	+	3.25768	0.373901
chr13	92345441	92346135	+	3.97574	0.373901
chr13	94197516	94223025	+	2.92109	0.373901
chr13	94482407	94482798	+	0.786491	0.779572
chr13	95686859	95735544	-	-3.65971	0.234452
chr13	95813443	95822882	-	-0.714274	0.748868
chr13	95813443	95840796	-	0.651424	0.701255
chr13	96263699	96264431	-	0.557888	0.967886
chr13	96375496	96377506	+	1.17758	0.561438
chr13	96409898	96416207	+	-0.537455	0.593915
chr13	96485181	96489456	-	2.91654	0.373901
chr13	96515883	96592345	-	3.66955	0.373901
chr13	96622366	96651561	-	-1.11978	0.493916
chr13	96622366	96648389	-	0.750543	0.663832
chr13	96636058	96648389	-	-2.97445	0.373901
chr13	96636058	96665735	-	-0.0528832	1
chr13	96636058	96651561	-	-0.035317	0.752425
chr13	96637493	96648389	-	1.29207	0.561438
chr13	96665561	96684225	-	1.09173	0.576007
chr13	97927886	97928663	+	2.91223	0.373901
chr13	97989420	97989632	-	-3.10676	0.373901
chr13	98852797	98865667	+	2.91649	0.373901
chr13	99061592	99076904	+	1.11424	0.56847
chr13	99061592	99064288	+	2.91193	0.373901
chr13	99890681	99896878	+	0.795993	0.694936
chr13	100181736	100193041	+	-2.97511	0.373901
chr13	100331478	100333896	+	-3.77616	0.373901
chr13	100909849	100992513	+	-0.723509	0.624261
chr13	100909849	100925600	+	-0.674397	0.69169
chr13	100909849	100962162	+	3.53685	0.373901
chr13	100920943	100992513	+	3.25292	0.373901
chr13	100953714	100982925	+	-1.28309	0.598738
chr13	100953714	101020828	+	0.643586	0.700855
chr13	100953714	100992513	+	0.78652	0.6562
chr13	100953714	101101559	+	3.25361	0.373901
chr13	100953714	100962162	+	4.3172	0.373901
chr13	100959446	100992513	+	1.2919	0.561438
chr13	100982815	101020828	+	2.91359	0.373901
chr13	100982815	101180006	+	2.92266	0.373901
chr13	101320833	101322823	-	3.5871	0.373901
chr13	102227775	102250649	+	-3.10623	0.373901
chr13	103458627	103474509	+	4.05748	0.373901
chr13	103459496	103474509	+	-3.46626	0.208836
chr13	103459496	103486902	+	-3.33392	0.0340855
chr13	103504468	103528264	+	-2.97474	0.373901
chr13	108895880	108903664	+	-0.0699217	0.99511
chr13	111995103	111996580	+	2.92159	0.373901
chr13	113158346	113181798	-	-0.844948	0.667077
chr13	113170754	113181798	-	-0.106584	0.823541
chr13	114164553	114193822	+	2.91645	0.373901
chr13	114164553	114175048	+	3.75381	0.240997
chr13	114538486	114541164	-	-3.10692	0.373901
chr13	114806476	114839312	-	1.33526	0.700137
chr14	21698478	21702388	-	0.419023	0.774974
chr14	21971316	21972024	-	0.825703	0.53686
chr14	23375404	23380612	-	0.418418	0.774974
chr14	23395342	23396869	-	0.398168	0.947791
chr14	23416380	23417242	-	2.92346	0.373901
chr14	23419523	23421892	-	-3.07883	0.154949
chr14	24435492	24464342	+	-3.07217	0.373901
chr14	24435492	24470293	+	-1.39028	0.547941
chr14	24842406	24843362	-	4.05791	0.373901
chr14	27675043	27676324	+	-3.63418	0.373901
chr14	30660505	30674946	-	3.97464	0.373901
chr14	31139462	31144271	+	0.486827	0.781548
chr14	31346778	31349940	+	2.9189	0.373901
chr14	31404369	31425448	-	0.0509829	0.692669
chr14	31596991	31602881	-	-1.15683	0.233512
chr14	31596991	31641328	-	-0.603771	0.69169
chr14	31602444	31602881	-	-3.47988	0.373901
chr14	31613317	31641328	-	2.18622	0.361091
chr14	31626046	31641328	-	-0.857267	0.397687
chr14	32559708	32586493	+	0.128178	0.934583
chr14	32559708	32563592	+	2.02392	0.389116
chr14	33290608	33294021	+	-3.10624	0.373901
chr14	35020920	35024118	-	0.473841	0.762405
chr14	35044962	35078948	-	-3.44394	0.373901
chr14	35261981	35331528	-	-0.292885	0.667394
chr14	35276657	35331528	-	1.75097	0.480343
chr14	35331250	35331528	-	-1.26388	0.561438
chr14	36064840	36104804	-	3.53624	0.373901
chr14	37709638	37754652	+	-3.47981	0.373901
chr14	38218144	38266152	+	-3.68015	0.129575
chr14	38218144	38222440	+	0.41874	0.795255
chr14	38405439	38437793	+	3.25303	0.373901
chr14	39620950	39628754	-	1.26178	0.700137
chr14	39648295	39648666	+	0.852057	0.599276
chr14	39746138	39796226	+	-1.66275	0.44237
chr14	39746138	39777791	+	-0.0879718	0.989552
chr14	39746138	39764233	+	0.232144	0.762109
chr14	39746138	39818181	+	0.402518	0.822966
chr14	39746138	39748741	+	0.902445	0.59481
chr14	39782544	39796226	+	2.58787	0.426893
chr14	45475211	45481278	+	-2.975	0.373901
chr14	45644274	45646179	+	0.305254	0.824474
chr14	50190592	50192487	+	3.58745	0.373901
chr14	50238312	50249312	+	2.91291	0.373901
chr14	50262509	50298079	-	-3.44409	0.212431
chr14	50298769	50301167	-	-3.07212	0.373901
chr14	50616726	50619891	-	-4.02139	0.373901
chr14	50623717	50671127	-	-3.44378	0.373901
chr14	51107468	51111732	-	2.92043	0.373901
chr14	51202234	51211083	-	-3.10626	0.373901
chr14	55168780	55169298	+	-0.907021	0.541855
chr14	55410550	55410881	+	3.97473	0.373901
chr14	55451441	55468903	-	3.58744	0.373901
chr14	56078737	56086030	+	5.00069	0.118039
chr14	57051719	57092248	+	-3.07212	0.373901
chr14	57696452	57714430	-	2.91931	0.373901
chr14	57740962	57741607	+	1.44494	0.517357
chr14	60581418	60592541	+	-0.305577	0.656934
chr14	60582437	60592541	+	-0.813586	0.548335
chr14	61504343	61518853	+	2.90953	0.373901
chr14	61517230	61519703	+	2.91793	0.373901
chr14	62188227	62205091	+	-3.10635	0.373901
chr14	64465632	64484474	+	-3.10625	0.373901
chr14	64465632	64489581	+	0.662477	0.689004
chr14	64988205	64990120	+	-3.73072	0.00909553
chr14	65470967	65482434	+	4.05781	0.373901
chr14	66028055	66028484	+	-0.368887	0.656934
chr14	67431908	67525503	+	3.43441	0.155147
chr14	68228083	68229536	-	0.665289	0.689004
chr14	68290259	68353921	+	1.11433	0.56847
chr14	68630083	68630238	-	-3.07213	0.373901
chr14	71428943	71445365	+	3.5367	0.373901
chr14	71485726	71502874	+	0.66378	0.700855
chr14	71492834	71502874	+	0.444231	0.807317
chr14	71511850	71524441	+	-0.369955	0.874817
chr14	71867511	71884913	+	-0.492139	0.761079
chr14	71880665	71933964	+	-2.9748	0.373901
chr14	72054288	72056087	+	-0.711745	0.509474
chr14	73555757	73556163	+	4.27869	0.373901
chr14	73614503	73640415	+	-4.23119	0.373901
chr14	73614503	73673180	+	-3.1061	0.373901
chr14	73663919	73683192	+	-3.07212	0.373901
chr14	73852338	73854344	+	-0.84494	0.667077
chr14	74320851	74350830	+	2.91543	0.373901
chr14	74436713	74443115	-	-0.305505	0.656934
chr14	74440580	74482633	-	2.91846	0.373901
chr14	75136352	75140814	-	-3.10648	0.373901
chr14	75202687	75203028	-	-3.44979	0.201362
chr14	75513079	75516421	-	-2.11713	0.205244
chr14	76088422	76108241	+	3.58761	0.373901
chr14	76633006	76647192	+	1.37721	0.401599
chr14	76642966	76647192	+	2.91107	0.373901
chr14	78139903	78142192	-	-3.1068	0.373901
chr14	78187054	78203418	-	-2.97504	0.373901
chr14	80163973	80271533	+	-3.07218	0.373901
chr14	86445314	86452539	+	-3.47985	0.373901
chr14	88883055	88904247	+	-2.33801	0.457253
chr14	88883055	88899556	+	2.13448	0.349499
chr14	89041037	89044484	+	-3.63693	0.132925
chr14	89878278	89878834	-	-1.8751	0.0448076
chr14	90754561	90755489	-	-3.07216	0.373901
chr14	91444650	91467503	-	0.725163	0.677869
chr14	91947920	91957146	-	-2.48447	0.337816
chr14	91947920	91952074	-	-0.954751	0.557632
chr14	92480559	92499597	-	-3.44388	0.373901
chr14	92592466	92609638	+	-3.4192	0.208721
chr14	92592466	92604691	+	-3.07212	0.373901
chr14	92597295	92604691	+	3.25673	0.373901
chr14	95592917	95599840	-	2.91642	0.373901
chr14	96807859	96813678	-	-1.60643	0.102333
chr14	97022184	97022750	+	-3.10662	0.373901
chr14	97299804	97327072	+	-1.15083	0.350214
chr14	97312432	97327072	+	-0.420682	0.474977
chr14	99723808	99724176	-	-0.363606	0.646495
chr14	99909237	99909402	-	3.58727	0.373901
chr14	99924616	99932150	-	-1.60236	0.00103692
chr14	99924616	99932392	-	3.25641	0.373901
chr14	101350589	101379858	+	3.66863	0.373901
chr14	101365294	101455127	+	3.58736	0.373901
chr14	101402109	101415933	+	3.99697	0.116117
chr14	101403740	101455127	+	3.58716	0.373901
chr14	101403740	101438103	+	3.58762	0.373901
chr14	101403740	101435882	+	3.66944	0.373901
chr14	101411146	101435882	+	4.05729	0.373901
chr14	102449356	102453969	+	2.91441	0.373901
chr14	102504797	102507010	+	1.01353	0.82357
chr14	102506573	102507010	+	3.37924	0.155147
chr14	102661275	102676199	+	0.54551	0.95395
chr14	102792322	102793224	+	4.80343	0.277069
chr14	103336522	103363738	+	-3.39642	0.116211
chr14	104135848	104143860	+	-1.75633	0.497726
chr14	104141889	104142093	+	3.2561	0.373901
chr14	104245082	104263855	-	1.39404	0.390543
chr14	106893052	106938644	+	0.984124	0.866023
chr15	22835916	22849121	+	1.32378	0.688667
chr15	22866716	22872499	+	0.667124	0.689004
chr15	22956438	22980178	+	4.27883	0.373901
chr15	24359924	24426402	+	0.28632	0.851237
chr15	24369722	24426402	+	-0.920872	0.453764
chr15	25284858	25285994	+	3.37923	0.155147
chr15	25285950	25287662	+	3.69924	0.116205
chr15	25385110	25387788	+	3.66908	0.373901
chr15	25599500	25657118	-	-4.67868	0.182807
chr15	25650608	25660989	-	-1.25913	0.336921
chr15	25650608	25657118	-	-0.561636	0.407533
chr15	25947631	25947944	+	3.66909	0.373901
chr15	28090105	28202881	-	-3.07217	0.373901
chr15	28491027	28493882	-	-1.72166	0.502423
chr15	28505923	28508315	-	-3.47977	0.373901
chr15	30053342	30065560	-	-0.988282	0.610336
chr15	30053342	30092905	-	-0.638378	0.781323
chr15	31200321	31206294	+	1.64169	0.377226
chr15	32909951	32910856	+	-3.04177	0.161626
chr15	34455761	34470200	-	-2.97477	0.373901
chr15	39160171	39179130	-	2.91496	0.373901
chr15	41361768	41372102	-	-0.95472	0.557632
chr15	41767723	41769713	+	-2.97512	0.373901
chr15	41814963	41825661	-	-3.07886	0.154949
chr15	41961026	41962156	+	0.574538	0.747541
chr15	41988273	41991357	+	-1.72112	0.502423
chr15	41999926	42005694	+	3.25292	0.373901
chr15	42553156	42560230	-	3.97469	0.373901
chr15	42804031	42807552	+	-3.63422	0.373901
chr15	42804031	42822017	+	-3.1062	0.373901
chr15	43075617	43109295	-	-1.38913	0.547941
chr15	43102812	43132631	-	-3.77616	0.373901
chr15	43120126	43132631	-	-1.30666	0.3613
chr15	43242460	43258484	-	-3.46623	0.208836
chr15	43250211	43258484	-	-3.07214	0.373901
chr15	43256133	43270145	-	-3.77623	0.373901
chr15	43427710	43452992	+	3.58761	0.373901
chr15	43438691	43461875	+	0.666667	0.689004
chr15	43748090	43749416	-	2.91134	0.373901
chr15	44624186	44673174	+	0.644732	0.700855
chr15	44843074	44843720	+	-3.47988	0.373901
chr15	44907561	44912601	-	0.803995	0.848584
chr15	44925703	44949461	-	-1.28659	0.493476
chr15	45007621	45007899	+	3.58762	0.373901
chr15	45059429	45059793	+	-0.3688	0.656934
chr15	45321395	45321569	-	3.67032	0.373901
chr15	48997442	48997638	-	2.91751	0.373901
chr15	49517402	49584734	+	0.643909	0.700855
chr15	49517402	49531564	+	1.17285	0.809059
chr15	49528048	49584734	+	1.47232	0.341323
chr15	49574184	49600974	+	3.67029	0.373901
chr15	49917310	49926991	+	-3.69954	0.134123
chr15	50330965	50366382	-	3.53683	0.373901
chr15	50592986	50596330	-	2.91229	0.373901
chr15	50724535	50741682	+	2.92299	0.373901
chr15	50862084	50868116	-	-3.40709	0.0146478
chr15	50875286	50884823	-	0.422557	0.939806
chr15	50878589	50884823	-	-1.70592	0.436016
chr15	50923614	50941082	-	-3.69452	0.127458
chr15	50923614	50955243	-	1.79253	0.575548
chr15	50935537	50955243	-	-3.10622	0.373901
chr15	50940884	50955243	-	1.53075	0.507158
chr15	51031877	51041067	-	0.662792	0.689004
chr15	51039692	51041067	-	-1.82025	0.233325
chr15	51743842	51745838	-	-1.5346	0.466263
chr15	51827860	51830649	-	4.74419	0.277069
chr15	51834530	51839605	-	-3.44383	0.373901
chr15	52161414	52194233	+	1.01512	0.573
chr15	52323280	52323720	-	1.668	0.282365
chr15	52338027	52342334	+	0.569105	0.984172
chr15	52697484	52702673	-	-3.4798	0.373901
chr15	52697484	52725482	-	3.66877	0.373901
chr15	52876942	52885933	-	2.04838	0.457253
chr15	55516087	55527154	-	-0.36906	0.656934
chr15	55724695	55742565	-	4.36295	0.373901
chr15	56207482	56209109	-	1.05161	0.57814
chr15	56243574	56258744	-	2.91235	0.373901
chr15	56680670	56687032	+	-2.56739	0.267988
chr15	56704500	56720671	+	-3.07213	0.373901
chr15	56968868	56999504	-	0.724129	0.677869
chr15	56981239	56999504	-	0.557921	0.967886
chr15	57383987	57387361	+	1.20859	0.527427
chr15	57730183	57734676	+	-2.14721	0.290681
chr15	57730183	57746016	+	-0.750574	0.677869
chr15	57730183	57754090	+	0.546539	0.94598
chr15	57743698	57754090	+	-0.800569	0.478117
chr15	59179174	59179739	-	-0.916075	0.348645
chr15	59204762	59205895	-	1.04969	0.501202
chr15	59248380	59251427	+	-3.47987	0.373901
chr15	59323003	59323901	+	-0.634507	0.214915
chr15	59480317	59506919	-	-3.77618	0.373901
chr15	59487660	59510286	-	-3.07216	0.373901
chr15	59960302	59970286	-	3.66884	0.373901
chr15	60725592	60727206	+	0.274671	0.990107
chr15	60734615	60742040	-	-0.75246	0.677869
chr15	60745802	60758912	-	-2.97529	0.373901
chr15	61194521	61195883	-	2.91061	0.373901
chr15	61293091	61308234	-	3.6686	0.373901
chr15	61405581	61405845	-	3.58764	0.373901
chr15	62283199	62327251	-	-0.997465	0.667077
chr15	62299507	62306191	-	-0.840422	0.443513
chr15	62312678	62340013	-	0.679863	0.732331
chr15	62315610	62327251	-	-3.44406	0.212431
chr15	62939474	62950097	+	2.91516	0.373901
chr15	63821213	63866602	+	-1.21346	0.104535
chr15	63821213	63855207	+	1.4022	0.401599
chr15	63824846	63855207	+	0.574391	0.747182
chr15	63845914	63855207	+	-0.0529263	1
chr15	63964695	63967292	-	3.4342	0.155147
chr15	63988323	64008672	-	0.665596	0.689004
chr15	63998979	64008672	-	-3.38124	0.197722
chr15	64404772	64415745	+	0.0531597	0.93103
chr15	64791492	64792365	+	-0.862326	0.330507
chr15	65266940	65275931	-	-0.0320977	0.988504
chr15	65844014	65856680	+	-3.07211	0.373901
chr15	65962117	65962526	-	-0.135168	0.983686
chr15	65994643	65995346	-	0.336117	0.809488
chr15	66007816	66053776	-	0.56679	0.748868
chr15	66015186	66031213	-	3.66896	0.373901
chr15	66021410	66044966	-	-4.02139	0.373901
chr15	66021410	66053776	-	-3.37253	0.201477
chr15	66021410	66031213	-	-2.97485	0.373901
chr15	66021410	66048810	-	-1.80073	0.236273
chr15	66044717	66053776	-	0.058048	0.951021
chr15	66727365	66729230	+	-3.08876	0.161733
chr15	66793843	66794125	-	2.92263	0.373901
chr15	67483161	67483396	-	4.61386	0.373901
chr15	67524152	67529158	-	0.60817	0.697888
chr15	69502655	69553668	+	-2.33029	0.423486
chr15	70949269	70957153	-	0.866012	0.757815
chr15	72338065	72338975	-	-3.02467	0.15178
chr15	72810408	72864506	+	-3.9741	0.165123
chr15	72810408	72848248	+	-0.876093	0.6563
chr15	72810408	72853890	+	3.66877	0.373901
chr15	72855735	72862648	+	-3.07218	0.373901
chr15	72855735	72864506	+	3.58761	0.373901
chr15	75215989	75221573	-	2.9123	0.373901
chr15	75219107	75221573	-	2.92018	0.373901
chr15	75827096	75827581	-	3.6692	0.373901
chr15	75890620	75913397	-	-3.07215	0.373901
chr15	75969031	75969382	-	-3.47986	0.373901
chr15	76146727	76175765	+	1.01882	0.510282
chr15	76152219	76165909	+	-1.3584	0.554665
chr15	76205544	76209735	+	1.09174	0.576007
chr15	76566753	76588078	-	0.531273	0.735309
chr15	76566753	76578822	-	3.50835	0.208614
chr15	76566753	76589689	-	3.76999	0.373901
chr15	76576098	76585041	-	-0.880696	0.398099
chr15	76576098	76588078	-	2.92089	0.373901
chr15	76580187	76585041	-	0.936947	0.620313
chr15	76584772	76588078	-	-0.626013	0.406727
chr15	77471132	77474382	-	4.07997	0.161526
chr15	78780989	78783103	+	-3.10695	0.373901
chr15	78805426	78807449	+	2.91994	0.373901
chr15	80181435	80253516	-	2.91253	0.373901
chr15	80367506	80423635	+	-3.1062	0.373901
chr15	80390758	80415142	+	0.56684	0.748868
chr15	80412670	80415142	+	0.181059	0.958423
chr15	80502534	80502709	-	-3.07212	0.373901
chr15	83481855	83488240	+	-0.711135	0.633987
chr15	84473402	84506967	+	-3.10622	0.373901
chr15	84592656	84611834	+	-3.76563	0.241199
chr15	85081763	85089508	-	-3.0721	0.373901
chr15	85081763	85098301	-	-2.97494	0.373901
chr15	85656608	85669605	+	0.0966908	0.921064
chr15	85657104	85658718	+	-0.264528	0.395023
chr15	85657104	85664245	+	-0.00126883	0.737709
chr15	86064659	86129054	+	-3.07215	0.373901
chr15	89656956	89698765	+	-1.19442	0.498001
chr15	89656956	89659752	+	0.228391	0.978225
chr15	90414707	90432372	-	-1.26336	0.561438
chr15	90431753	90432372	-	-3.75071	0.00909553
chr15	90760671	90764997	+	0.839691	0.779572
chr15	90982564	90986710	+	0.452779	0.951142
chr15	90984738	90986710	+	-0.136526	0.983686
chr15	91181678	91184431	+	-0.674745	0.491942
chr15	91256398	91258273	-	-0.638578	0.781323
chr15	93467551	93499879	+	-1.72211	0.502423
chr15	93521464	93528903	+	2.91954	0.373901
chr15	93540187	93541851	+	-2.31875	0.0124156
chr15	93540187	93545547	+	0.0273906	0.819217
chr15	93543742	93558139	+	-1.96115	0.336754
chr15	93543742	93552553	+	-1.03126	0.6563
chr15	99759103	99789944	-	-3.44391	0.373901
chr15	99796103	99892676	+	-3.07216	0.373901
chr15	99796103	99828156	+	2.7006	0.349634
chr15	99848825	99849000	-	2.91321	0.373901
chr15	99892574	99903470	+	3.75372	0.240997
chr15	100138635	100247060	+	2.91651	0.373901
chr15	100821434	100871259	-	3.25333	0.373901
chr15	101775287	101775782	-	3.25652	0.373901
chr15	101929669	101970268	-	-4.21223	0.125996
chr15	101968097	101972305	-	-2.97441	0.373901
chr15	102241289	102255166	-	-0.845084	0.667077
chr16	148143	150507	-	-0.920406	0.452524
chr16	784229	787329	-	3.66971	0.373901
chr16	1675974	1691188	+	-2.97446	0.373901
chr16	1859239	1859834	-	-3.44406	0.212431
chr16	2296096	2296987	-	-3.44385	0.373901
chr16	2580684	2580862	+	-3.10701	0.373901
chr16	2983717	2983980	+	3.25528	0.373901
chr16	3282421	3285445	-	4.05747	0.373901
chr16	3361753	3373013	+	-4.54904	0.154949
chr16	3900298	3901010	-	-0.404478	0.433259
chr16	4382216	4383520	+	1.23821	0.712333
chr16	4516154	4519466	-	-0.363565	0.646495
chr16	4861171	4867698	-	-3.10648	0.373901
chr16	7855228	7892749	-	-4.08639	0.373901
chr16	7898762	7901929	-	-2.97497	0.373901
chr16	10513438	10534319	+	-2.97515	0.373901
chr16	10513438	10567846	+	2.9201	0.373901
chr16	10513438	10551386	+	3.76999	0.373901
chr16	10522725	10534319	+	-0.431161	0.783927
chr16	10522725	10551386	+	1.17523	0.576604
chr16	10522725	10527506	+	1.87187	0.575548
chr16	10524468	10525312	+	-1.89036	0.22584
chr16	11063018	11076848	+	-0.638224	0.781323
chr16	11096931	11118778	+	3.43442	0.155147
chr16	11114050	11220003	+	-1.39086	0.193509
chr16	11815433	11830089	-	-1.30665	0.3613
chr16	11868092	11873219	-	-3.39641	0.116211
chr16	11873022	11876244	-	-4.35006	0.208721
chr16	14680175	14721193	-	3.21028	0.161526
chr16	14738131	14738466	+	-2.20774	0.236235
chr16	15501681	15503671	+	2.91419	0.373901
chr16	15714308	15716953	-	-3.07215	0.373901
chr16	16248485	16259790	-	-3.10674	0.373901
chr16	16264281	16264611	-	-3.07212	0.373901
chr16	16276685	16278880	-	3.66976	0.373901
chr16	18826497	18830976	-	-3.0721	0.373901
chr16	18830824	18853776	-	-3.34167	0.373901
chr16	18851020	18853776	-	-3.77614	0.373901
chr16	19627436	19680621	+	-3.47988	0.373901
chr16	19627436	19659204	+	5.03455	0.129638
chr16	20673116	20702557	-	-3.47981	0.373901
chr16	20673116	20702561	-	-2.97539	0.373901
chr16	20775203	20792056	-	-3.44384	0.373901
chr16	21246704	21246839	+	3.67025	0.373901
chr16	21972649	21987564	+	0.724706	0.677869
chr16	21973781	21987564	+	-1.22266	0.260419
chr16	22087954	22088182	-	3.58736	0.373901
chr16	23113640	23119504	-	-5.16654	0.144482
chr16	23632683	23634451	-	1.46876	0.512078
chr16	25066140	25123317	+	3.25301	0.373901
chr16	27222467	27226329	+	-3.92962	0.15178
chr16	27224906	27226329	+	-1.06497	0.354047
chr16	28157415	28167848	-	1.87389	0.383731
chr16	28177829	28181230	-	2.4564	0.190695
chr16	28603584	28617254	-	0.418619	0.774974
chr16	28965886	28970421	+	-3.07216	0.373901
chr16	29332249	29339945	+	1.01356	0.82357
chr16	29906580	29907181	-	-0.875997	0.6563
chr16	29917109	29917448	+	3.9217	0.134051
chr16	30495148	30495584	+	3.58714	0.373901
chr16	30740287	30740893	+	-1.90646	0.0495839
chr16	30744601	30745329	+	-3.9503	0.161626
chr16	31102096	31102663	-	-0.519352	0.578238
chr16	31374256	31422199	+	-3.10663	0.373901
chr16	31733947	31734674	+	0.959391	0.697051
chr16	46708226	46711310	-	-1.75645	0.497726
chr16	47399699	47463868	-	2.91175	0.373901
chr16	47531310	47581459	+	-4.46654	0.215811
chr16	47531310	47549512	+	0.500427	0.742075
chr16	48290521	48337216	+	1.83228	0.489982
chr16	48311249	48337216	+	-0.103153	0.978057
chr16	48580058	48596355	-	2.91907	0.373901
chr16	48587450	48596355	-	-0.292656	0.667394
chr16	51062281	51070654	-	-0.844939	0.667077
chr16	52484189	52502486	-	3.67028	0.373901
chr16	52497846	52502486	-	3.25558	0.373901
chr16	53175091	53191453	+	-0.361552	0.600495
chr16	53188359	53191453	+	-1.32736	0.383685
chr16	53189838	53191453	+	-0.0539067	0.586492
chr16	53288350	53308214	+	-1.59957	0.343397
chr16	53341593	53342766	+	3.97467	0.373901
chr16	53476570	53481018	+	-3.44409	0.212431
chr16	53878067	53968021	+	2.91308	0.373901
chr16	53907698	53922863	+	1.01334	0.868583
chr16	56660792	56692652	+	-3.07212	0.373901
chr16	56970599	56976149	+	2.91876	0.373901
chr16	56973149	56974157	+	-0.84575	0.667077
chr16	57197913	57207781	-	3.53688	0.373901
chr16	57238416	57255327	+	-3.74479	0.234345
chr16	58593708	58594266	-	1.4247	0.424217
chr16	58709844	58710250	-	2.91821	0.373901
chr16	66971940	66973261	+	-1.30291	0.480575
chr16	67644727	67646024	+	-3.07217	0.373901
chr16	67660458	67663436	+	-3.10683	0.373901
chr16	68155890	68160513	+	-1.5709	0.127499
chr16	68155890	68157024	+	-0.740104	0.273384
chr16	68155890	68191971	+	0.418758	0.795255
chr16	68224671	68225678	+	-0.0347582	0.989552
chr16	68773228	68773612	+	0.483672	0.967886
chr16	69729039	69729282	+	-2.06056	0.347192
chr16	70247564	70256383	-	-3.07884	0.154949
chr16	70260673	70280513	-	0.771819	0.663342
chr16	70292883	70296427	-	0.644401	0.700855
chr16	70294947	70296427	-	-3.44409	0.212431
chr16	70535650	70536120	+	-4.02138	0.373901
chr16	70566382	70578436	+	-4.70082	0.116217
chr16	71487146	71488068	-	-3.10628	0.373901
chr16	71710350	71713438	-	4.11368	0.161526
chr16	71780491	71784235	-	3.97464	0.373901
chr16	72090429	72093087	+	-0.23851	0.600751
chr16	72091291	72108284	+	-4.08641	0.373901
chr16	72092153	72093087	+	-0.433683	0.646495
chr16	72093013	72108284	+	0.143191	0.781735
chr16	72122886	72124685	-	0.724641	0.677869
chr16	75445723	75448593	-	1.40148	0.688667
chr16	80718435	80719026	-	-2.17416	0.217869
chr16	81385188	81411307	+	-3.90617	0.254469
chr16	83940592	83945972	+	1.23665	0.684308
chr16	84773915	84779279	+	3.37923	0.155147
chr16	85569662	85569956	+	3.66997	0.373901
chr16	85667520	85667738	+	1.13306	0.638669
chr16	85698621	85699953	+	4.36275	0.373901
chr16	87921573	87925560	-	2.92371	0.373901
chr16	88008654	88017865	+	-1.46959	0.106594
chr16	88037901	88071617	+	-0.393367	0.691605
chr16	88061089	88071617	+	-1.79059	0.182676
chr16	88653008	88675459	+	-3.10697	0.373901
chr16	88737685	88740167	+	-3.47987	0.373901
chr16	88901621	88904173	-	3.66961	0.373901
chr16	89484692	89488713	-	-3.77617	0.373901
chr16	89484692	89497734	-	-3.65973	0.234452
chr16	89875626	89875997	-	3.58736	0.373901
chr16	89946928	89948213	+	4.61381	0.373901
chr16	89961491	89970613	+	-3.07218	0.373901
chr17	96902	177370	-	-3.44979	0.201362
chr17	131559	177370	-	-5.34153	0.373901
chr17	973209	1003975	-	-3.7392	0.373901
chr17	1264386	1265302	-	2.91463	0.373901
chr17	1340084	1340449	-	3.58718	0.373901
chr17	1540003	1540356	-	0.667276	0.689004
chr17	1673010	1675369	+	-2.97484	0.373901
chr17	1746097	1756483	+	2.92185	0.373901
chr17	2067054	2076153	-	2.91187	0.373901
chr17	3483751	3495677	-	-3.44407	0.212431
chr17	3717616	3719564	-	-3.10647	0.373901
chr17	3844265	3846025	-	-0.0564914	0.754382
chr17	4186093	4210418	-	-3.44378	0.373901
chr17	4186093	4200109	-	-0.291923	0.484428
chr17	4186093	4201598	-	3.58762	0.373901
chr17	4856090	4857140	+	-0.327469	0.492334
chr17	5012221	5013163	-	-3.47987	0.373901
chr17	8397051	8398559	-	-3.10663	0.373901
chr17	8490958	8491192	-	3.66852	0.373901
chr17	10356960	10433057	-	-4.72232	0.373901
chr17	10781687	10784037	+	2.92254	0.373901
chr17	11958206	11999011	+	-0.293017	0.667394
chr17	11958206	11984847	+	2.91463	0.373901
chr17	11984673	12016677	+	-0.232734	0.667394
chr17	12011107	12016677	+	2.91046	0.373901
chr17	13936869	13937733	-	2.91853	0.373901
chr17	15915754	15915927	-	-2.97544	0.373901
chr17	15938079	15940033	-	-3.10711	0.373901
chr17	17924437	17929730	-	-0.136434	0.983686
chr17	18246217	18248653	-	3.66887	0.373901
chr17	18768782	18793190	+	-4.69725	0.129507
chr17	18768782	18832270	+	-0.191424	0.966884
chr17	19188933	19216592	+	-3.47985	0.373901
chr17	19213198	19232960	+	0.723317	0.677869
chr17	19554860	19561175	+	2.91869	0.373901
chr17	19554860	19575269	+	3.50835	0.208614
chr17	19744802	19750223	-	3.66974	0.373901
chr17	19823349	19866335	-	1.75108	0.480343
chr17	19861327	19861884	-	0.750596	0.663832
chr17	20107646	20109225	+	-1.07048	0.224128
chr17	25628814	25631937	+	-3.73921	0.373901
chr17	25630393	25636298	+	0.238681	0.819447
chr17	25630393	25637200	+	3.22934	0.438457
chr17	25631806	25636298	+	-0.456944	0.867977
chr17	25631806	25638642	+	3.97465	0.373901
chr17	27371877	27380613	+	-3.68014	0.129575
chr17	27371877	27373865	+	-0.136296	0.983686
chr17	27379938	27380613	+	1.75108	0.480343
chr17	27613010	27614734	-	-0.434788	0.809779
chr17	27722457	27725642	+	2.92239	0.373901
chr17	27975162	27999147	-	-3.06162	0.165123
chr17	27975162	27977818	-	-2.97521	0.373901
chr17	28011581	28030080	-	1.26178	0.700137
chr17	28067664	28067894	-	-3.10624	0.373901
chr17	28811232	28819771	+	-0.398187	0.646495
chr17	29483001	29497015	+	-5.45257	0.0548475
chr17	29483001	29509683	+	0.0892311	0.766934
chr17	30302501	30315516	+	-3.04177	0.161626
chr17	30357675	30362658	+	-3.10626	0.373901
chr17	30498062	30510291	+	3.20997	0.161526
chr17	33336624	33336789	+	-3.10696	0.373901
chr17	33390595	33393485	-	3.25319	0.373901
chr17	34864736	34867294	-	-1.35841	0.554665
chr17	34864901	34867294	-	-2.97461	0.373901
chr17	35310186	35311207	+	0.594715	0.723285
chr17	35545217	35550356	-	2.9236	0.373901
chr17	35578645	35603892	-	-2.97511	0.373901
chr17	35600287	35603892	-	-3.07219	0.373901
chr17	35604935	35609962	-	-0.36893	0.656934
chr17	35640168	35646430	-	-0.896886	0.358972
chr17	37646810	37650947	+	-1.2556	0.342364
chr17	37840850	37842272	-	0.215644	0.750359
chr17	37864574	37866734	+	-0.398257	0.646495
chr17	37865571	37866734	+	-3.07218	0.373901
chr17	39974341	39974779	+	3.58723	0.373901
chr17	40362189	40369482	-	-3.10616	0.373901
chr17	40497577	40500535	-	-1.17775	0.333325
chr17	40650942	40653322	+	-1.13043	0.255677
chr17	40762126	40811570	+	-0.413122	0.888562
chr17	40879653	40882936	-	-3.92962	0.15178
chr17	43143701	43143843	+	0.470651	0.939866
chr17	43159012	43164020	+	-3.10701	0.373901
chr17	43552466	43553092	-	-4.19339	0.373901
chr17	45041063	45042405	+	-3.47988	0.373901
chr17	45232038	45235669	-	-2.97465	0.373901
chr17	45438744	45492285	+	0.969588	0.566118
chr17	45438744	45456619	+	2.31236	0.203447
chr17	45677042	45682918	+	-3.10643	0.373901
chr17	45678974	45691091	+	-3.07215	0.373901
chr17	45740455	45745776	+	-0.971075	0.555184
chr17	45740455	45752148	+	1.31232	0.712333
chr17	45741525	45752148	+	1.2493	0.575686
chr17	47388674	47389404	-	-4.32641	0.13508
chr17	47388674	47390207	-	-0.0527976	1
chr17	48814321	48819092	+	-1.54328	0.0920831
chr17	48821089	48822174	+	0.452756	0.951142
chr17	49048068	49064598	-	0.665136	0.689004
chr17	49059885	49064598	-	3.53589	0.373901
chr17	49118862	49133843	-	1.53073	0.507158
chr17	49294695	49302570	-	1.33531	0.700137
chr17	49340635	49346265	+	0.506439	0.825552
chr17	49350336	49350661	+	3.97469	0.373901
chr17	52990027	53024673	+	-2.22528	0.202208
chr17	53016285	53024673	+	-3.04177	0.161626
chr17	53062975	53124515	+	3.97464	0.373901
chr17	53150261	53158544	+	-3.07212	0.373901
chr17	53392588	53398212	+	-1.22498	0.367297
chr17	54926057	54933986	+	-2.97505	0.373901
chr17	56434829	56436184	-	2.91456	0.373901
chr17	57334483	57353331	+	-2.97538	0.373901
chr17	57448612	57448754	+	-3.1062	0.373901
chr17	57808782	57816308	+	-0.193761	0.702296
chr17	57808782	57851246	+	0.72432	0.677869
chr17	57808782	57895134	+	2.91436	0.373901
chr17	57814814	57851246	+	-3.44404	0.212431
chr17	58012554	58018304	+	-2.97507	0.373901
chr17	58258685	58263012	-	3.25455	0.373901
chr17	58711214	58725443	+	0.635312	0.752956
chr17	58756814	58786686	+	-0.556016	0.712179
chr17	58756814	58767122	+	0.724384	0.677869
chr17	58827302	58829139	+	3.58765	0.373901
chr17	59820374	59871090	-	-3.34175	0.373901
chr17	59853762	59857762	-	0.984122	0.866023
chr17	59996761	60002460	-	3.58742	0.373901
chr17	60038228	60050249	-	1.79258	0.575548
chr17	60042367	60060475	-	-3.10625	0.373901
chr17	60059559	60072726	-	1.87181	0.575548
chr17	60061532	60062451	-	0.814284	0.663585
chr17	60087911	60140662	-	-3.68015	0.129575
chr17	60087911	60130066	-	-2.97534	0.373901
chr17	60106902	60112969	-	0.281469	0.950724
chr17	60111148	60112969	-	-0.360302	0.883461
chr17	61838274	61843554	-	-1.2378	0.241682
chr17	62130140	62130731	-	0.55785	0.967886
chr17	62248460	62265796	-	-3.10627	0.373901
chr17	62248460	62265775	-	-0.309035	0.703881
chr17	62289934	62291602	-	-0.524669	0.716585
chr17	62504710	62510476	+	3.25284	0.373901
chr17	62515439	62522318	+	0.336124	0.809488
chr17	62854897	62859136	-	-3.10628	0.373901
chr17	64023619	64026141	-	-3.07218	0.373901
chr17	64210571	64216860	-	-1.24058	0.396074
chr17	64492319	64510584	+	-0.901061	0.677869
chr17	65141859	65147340	-	-3.04177	0.161626
chr17	65887960	65890281	+	2.26217	0.517036
chr17	65941525	65972074	+	-0.384809	0.682151
chr17	65941525	65944422	+	0.474098	0.834355
chr17	66654789	66662499	+	-4.08638	0.373901
chr17	66873852	66887737	-	-3.10621	0.373901
chr17	66981026	67148622	-	1.31238	0.712333
chr17	67098976	67130883	-	-0.259847	0.609196
chr17	67103837	67130883	-	-3.34166	0.373901
chr17	67114039	67121176	-	0.723814	0.677869
chr17	67119380	67193263	-	3.76999	0.373901
chr17	67124760	67130883	-	-0.703	0.574096
chr17	67181618	67184020	-	0.61496	0.687971
chr17	67255847	67257889	-	-0.0792994	1
chr17	67270084	67280213	-	3.25324	0.373901
chr17	67270100	67280213	-	0.715471	0.857419
chr17	70837897	70845943	-	-3.73924	0.373901
chr17	71199139	71199932	+	0.643007	0.984172
chr17	71418426	71434293	-	-3.47982	0.373901
chr17	73038276	73038754	-	-2.97463	0.373901
chr17	73972366	73972520	-	-3.47989	0.373901
chr17	73999276	74001660	+	-3.07213	0.373901
chr17	74283273	74301022	-	1.40147	0.688667
chr17	74287096	74290102	-	-1.16124	0.502276
chr17	74308951	74309972	-	0.289767	0.964045
chr17	75398141	75398785	+	-0.68959	0.492854
chr17	76027597	76047529	+	-3.10626	0.373901
chr17	76388557	76400170	+	0.047843	0.768106
chr17	76799467	76816094	-	2.92344	0.373901
chr17	78032167	78033284	-	-3.07223	0.373901
chr17	78263458	78272318	+	-3.44385	0.373901
chr17	78298830	78302277	+	0.335749	0.809488
chr17	79027468	79031767	+	4.0576	0.373901
chr17	79563142	79575848	-	-3.01483	0.155051
chr17	79801602	79801750	+	-3.10699	0.373901
chr17	79813018	79813462	-	0.656716	0.664318
chr17	80521230	80526077	+	-0.398153	0.646495
chr17	80721841	80758872	+	-0.136342	0.983686
chr17	80721841	80739597	+	0.755429	0.661017
chr17	80721841	80730383	+	2.924	0.373901
chr17	80842021	80869665	+	-3.46628	0.208836
chr17	80858527	80869665	+	-0.340631	0.823932
chr17	80863812	80869665	+	-1.22496	0.367297
chr18	196637	203190	+	-0.305565	0.656934
chr18	196637	204692	+	0.367453	0.790119
chr18	1773673	1781863	+	0.573465	0.980158
chr18	2700537	2707918	+	0.723153	0.677869
chr18	2890559	2892484	+	3.69924	0.116205
chr18	2951053	2960847	-	0.724901	0.677869
chr18	3204124	3204287	-	-3.10647	0.373901
chr18	6213148	6312055	-	-3.04177	0.161626
chr18	6301902	6312055	-	0.66342	0.689004
chr18	9182380	9221997	+	0.00637903	0.948079
chr18	9182380	9239554	+	1.33531	0.700137
chr18	9195549	9221997	+	-0.108446	0.97253
chr18	9195549	9239554	+	3.53584	0.373901
chr18	9208655	9221997	+	0.259759	0.841012
chr18	9254209	9279642	+	4.36271	0.373901
chr18	9524592	9525849	+	-0.711687	0.463078
chr18	9557219	9593872	-	-3.76563	0.241199
chr18	9583115	9595100	-	0.836816	0.583472
chr18	9583115	9595151	-	0.959612	0.455656
chr18	9931807	9950565	+	-0.0347274	0.989552
chr18	9931807	9937063	+	1.83238	0.489982
chr18	12356693	12371690	-	3.25315	0.373901
chr18	12999420	13030607	+	-1.61656	0.432267
chr18	12999420	13019205	+	0.564107	0.703404
chr18	12999420	13042333	+	0.997438	0.55415
chr18	12999420	13073184	+	2.45641	0.190695
chr18	13278104	13438383	+	-3.01484	0.155051
chr18	13278104	13387761	+	-0.846084	0.667077
chr18	13666478	13682104	-	3.25569	0.373901
chr18	13681604	13682104	-	-1.69931	0.408634
chr18	18608737	18624147	-	-0.135864	0.983686
chr18	18619433	18629841	-	4.36289	0.373901
chr18	18945988	18983955	+	0.335808	0.809488
chr18	19116003	19148055	-	-0.829763	0.361658
chr18	19140820	19164401	-	-2.27536	0.45155
chr18	19144164	19148055	-	-1.21356	0.104535
chr18	19236822	19239304	-	0.367393	0.790119
chr18	19236822	19263926	-	4.21855	0.234552
chr18	19241569	19278205	+	-3.10622	0.373901
chr18	19345733	19359646	+	-2.26787	0.218533
chr18	19358064	19359646	+	3.21031	0.161526
chr18	19371335	19383975	+	-3.45727	0.116217
chr18	20932160	20950225	-	-3.0722	0.373901
chr18	21644104	21649235	+	0.292956	0.856723
chr18	21644104	21663045	+	1.1015	0.597933
chr18	24604080	24637792	-	2.91669	0.373901
chr18	29691717	29693823	+	0.723133	0.677869
chr18	33288347	33288613	+	3.66873	0.373901
chr18	33606863	33613800	-	0.415933	0.845218
chr18	33721100	33739978	+	0.691944	0.689004
chr18	33722244	33739978	+	3.53693	0.373901
chr18	33775220	33783152	+	-3.9503	0.161626
chr18	33775220	33785239	+	-0.369147	0.656934
chr18	39607407	39629569	+	1.20007	0.487439
chr18	42281140	42338921	+	-3.45725	0.116217
chr18	42281140	42281797	+	-1.80912	0.226743
chr18	42281140	42283072	+	-1.39043	0.547941
chr18	42281140	42449248	+	-0.948974	0.548335
chr18	42281140	42339068	+	0.106944	0.975754
[truncated: 2,616 more rows]
