# Supplementary material for: A Mammalian Conserved Circular RNA CircLARP1B Regulates Hepatocellular Carcinoma Metastasis and Lipid Metabolism
Source: Adv Sci (Weinh). 2023 Nov 12;11(2):2305902. doi: 10.1002/advs.202305902 (PMC10787103; doi:10.1002/advs.202305902)
Supplement: Supplementary file 3 — Supplemental Table 2 [file ADVS-11-2305902-s004.xlsx]

## Sheet: Sheet1
Table S2. Metabolites detected by Metabolomics and Lipidomics in WT and circLARP1B-Def PLC cells
Metabolomics
Name	KEGG pathway	WT-1	WT-2	WT-3	WT-4	WT-5	circLARP1B-Def-1	circLARP1B-Def-2	circLARP1B-Def-3	circLARP1B-Def-4	circLARP1B-Def-5	VIP	P_value	FC
(-)-norepinephrine	Amino acid metabolism	2.20191e+06	2.07066e+06	2.61661e+06	1.49346e+06	2.85367e+06	3.99384e+06	3.60955e+06	3.75029e+06	4.24145e+06	3.69384e+06	6.43	0.00027386	1.72
(S)-2-aminobutyric acid	Amino acid metabolism	258472	374417	340525	399790	324841	289402	294629	283990	312417	253269	1.46	0.0762061	0.84
(S)-2-Hydroxyglutarate	Amino acid metabolism	263753	361793	312266	363055	355398	313133	304578	305171	320235	294548	1.09	0.264614	0.93
.gamma.-aminobutyric acid	Amino acid metabolism	78587	73966.5	67541.2	3550.17	23710.4	77589.8	65092.6	60113.7	68363.6	67596.6	0.69	0.267678	1.37
.gamma.-aminobutyryl-l-histidine	Amino acid metabolism	3218.26	2621.19	2327.58	3442.52	2452.48	5152.55	5033.48	4482.67	9714.39	6621.64	0.32	0.0082483	2.2
1-Aminocyclopropanecarboxylic acid	Amino acid metabolism	774524	999138	1.00288e+06	1.06397e+06	1.00213e+06	830279	843114	916311	837884	857294	1.67	0.065647	0.88
1-methylhistidine	Amino acid metabolism	1.4946e+06	1.47396e+06	1.6809e+06	1.6409e+06	1.66304e+06	1.13287e+06	1.26787e+06	1.04829e+06	1.07459e+06	1.12493e+06	3.49	4.64192e-05	0.71
1-methyl-l-histidine	Amino acid metabolism	828760	353048	1.03155e+06	1.06106e+06	1.13831e+06	613577	698438	735318	279301	310070	2.44	0.0727289	0.6
2-aminoadipic acid	Amino acid metabolism	39263.3	51447.7	51969.2	47391.6	51522	83604.2	92574.4	111525	94203.1	101182	1.34	1.57198e-05	2
2-Oxoadipic acid	Amino acid metabolism	97857.7	78837.2	131213	158301	65054.6	136989	148616	127589	143148	119405	0.64	0.145033	1.27
3,3',5-triiodo-l-thyronine	Amino acid metabolism	1217.63	988.75	880.67	1639.84	1724.74	2168.89	1508.1	2209.52	1109.52	1343.21	0.09	0.213699	1.29
3,4-dihydroxyhydrocinnamic acid	Amino acid metabolism	45585.8	67687.1	58838.5	62278.1	55930.7	35847.1	44051.3	41518.1	52593.8	51249.7	0.7	0.0271011	0.78
3,4-dihydroxy-l-phenylalanine	Amino acid metabolism	2421.74	2440.06	2438.96	2227.29	1955.7	4725.43	3718.15	1862.21	3202.84	2923.18	0.13	0.073014	1.43
3,4-dihydroxymandelic acid	Amino acid metabolism	12971.9	10024.2	7674.26	6234.23	4923.34	6370.15	4452.22	10521.3	5747.94	5589.94	0.31	0.331414	0.78
3-hydroxyanthranilic acid	Amino acid metabolism	2.51316e+06	2.77004e+06	2.90657e+06	3.06726e+06	2.6187e+06	2.05676e+06	2.03475e+06	2.14015e+06	2.0992e+06	1.91945e+06	4.39	0.00013001	0.74
3-hydroxyphenylacetic acid	Amino acid metabolism	4929.2	6099.57	6129.3	4449.45	5257.43	14745.3	15495.5	12476.5	17373.4	21335.1	0.65	9.53874e-05	3.03
3-Methylhistidine	Amino acid metabolism	51887.9	68660.2	68641.9	67348.1	70071.7	40620.8	44429.1	38238.7	38329.4	37554.4	1.06	0.000106662	0.61
3-Phospho-D-glycerate	Amino acid metabolism	47144.9	39251.3	128363	212804	120395	225088	163114	128839	162269	265411	1.65	0.0830113	1.72
4-Aminobutyric acid(GABA)	Amino acid metabolism	149454	153033	157815	159942	178157	143827	156989	161984	136604	164187	0.45	0.368631	0.96
4-imidazoleacrylic acid	Amino acid metabolism	36788.8	32525.5	25498.4	29578.7	26118.7	21944.9	36501.8	12909.9	31230.9	11407.4	0.37	0.210329	0.76
5-aminovaleric acid	Amino acid metabolism	49900.7	51636	63084.4	50141.2	50893.8	26238.2	29045.4	23475.7	22853.7	32085.7	0.84	2.4496e-05	0.5
5-hydroxyindoleacetate	Amino acid metabolism	2493.44	4146.44	4965.98	3553.19	3894.36	3723.38	4593.51	11624.4	4630.04	30208.5	0.32	0.193687	2.88
Acetyl coenzyme a	Amino acid metabolism	22015.4	21447.2	30746.9	28962.8	42518.9	29779.2	41686	44132.4	28765	52727.6	0.44	0.12104	1.35
Acetyl-coa	Amino acid metabolism	13251.8	18793.6	19132.8	27532.5	32524.2	35675.2	45272.8	41413.6	36644.3	57717.1	0.85	0.00389917	1.95
Agmatine	Amino acid metabolism	4023.85	8353.31	8174.79	8819.12	8097.19	8992.19	8208.03	9040.53	8157.89	8282.71	0.15	0.279273	1.14
Ala-Ala	Amino acid metabolism	112414	141222	43916.6	43899.8	46136.2	15666.2	28198.8	55311.2	7263.83	4647	1.2	0.0402117	0.29
Alanine	Amino acid metabolism	1.64181e+06	2.17456e+06	2.03355e+06	2.20864e+06	2.14225e+06	2.81403e+06	2.73494e+06	2.56838e+06	2.72136e+06	2.57714e+06	4.67	0.000495188	1.32
Alpha-ketoisovaleric acid	Amino acid metabolism	658378	914020	227255	408277	415656	1.19238e+06	1.72625e+06	2.62547e+06	1.59629e+06	1.18584e+06	6.55	0.00423501	3.17
Anserine	Amino acid metabolism	9126.82	9305.29	10313.9	11819	11605.4	8517.93	12454.6	8467.75	10310.6	10969.3	0.04	0.766296	0.97
Arginine	Amino acid metabolism	70663.7	98828.1	114786	111001	121480	73380.8	76196.3	75771.8	27964.8	48691.3	0.99	0.011355	0.58
Argininosuccinic acid	Amino acid metabolism	83399.6	78222.9	98288.6	92340.4	114384	39598.8	45087.9	50890.9	38784.4	47381	1.15	8.43604e-05	0.48
Asparagine	Amino acid metabolism	40605.1	48253.3	43758.7	47736.5	42490.1	58052.6	82038.5	65052.4	71898.6	57060	0.83	0.00185812	1.5
Aspartic acid	Amino acid metabolism	101933	124654	111723	99803.7	134394	186782	159186	169704	134140	175076	1.29	0.00188201	1.44
Benzoic acid	Amino acid metabolism	84327.1	103651	93890.4	98683.7	100780	53022.3	68058.4	67961.8	26131.2	30303.3	1.11	0.00116784	0.51
Betaine	Amino acid metabolism	2.17927e+06	832086	3.05092e+06	2.74023e+06	2.81969e+06	3.8001e+06	2.42283e+06	1.42187e+06	7.224e+06	6.98072e+06	6.99	0.138811	1.88
Choline	Amino acid metabolism	229775	14432.1	188433	165908	243046	177356	47983.3	168283	204549	205735	0.62	0.88441	0.96
Citraconic acid	Amino acid metabolism	112218	176318	154973	155790	207154	78935.2	90152	114244	90374.4	78283.8	1.67	0.0029309	0.56
Creatine	Amino acid metabolism	1.24382e+07	1.29192e+07	1.19268e+07	1.24604e+07	1.09905e+07	8.75918e+06	9.56055e+06	1.03544e+07	8.14588e+06	8.06173e+06	9.25	0.000405678	0.74
Creatinine	Amino acid metabolism	2.71545e+06	4.45354e+06	5.37747e+06	3.9498e+06	6.45589e+06	4.9692e+06	4.88573e+06	3.8655e+06	4.09642e+06	5.0497e+06	1.7	0.980539	1
Cysteic acid	Amino acid metabolism	2531.87	10788.2	2935.81	3065.31	3581.56	1647.13	1735.53	2702.57	2350.4	1943.83	0.25	0.150095	0.45
D-2-phosphoglyceric acid	Amino acid metabolism	1287.06	12055.2	7579.69	7036.68	6504.72	12455.9	4005.82	5904.56	7833.89	25371.3	0.35	0.343876	1.61
D-aspartic acid	Amino acid metabolism	151103	165488	183454	173019	209269	137284	135740	137965	118835	147523	1.02	0.00526237	0.77
D-erythro-imidazolylglycerol phosphate	Amino acid metabolism	297562	722732	971873	1.06648e+06	1.48631e+06	295932	244706	140936	326549	231923	3.98	0.0104761	0.27
D-erythrose 4-phosphate	Amino acid metabolism	35076.5	75923.2	56163.5	60526	30164.1	19191.4	19668.1	13378.2	25434	10214.9	1.11	0.00492885	0.34
DL-Glutamic acid	Amino acid metabolism	66597.4	185058	74940.1	101411	79060.6	73865.9	76845.8	79194.7	52981.8	75282.4	0.69	0.216677	0.71
DL-proline	Amino acid metabolism	2.11547e+06	738700	139053	136093	159447	23363.4	63425.1	220565	16479.4	21727.5	4.15	0.163958	0.11
DL-serine	Amino acid metabolism	14950.6	39951.5	48771.5	45104.8	43721.2	24981.8	31562.9	38545.9	34710.2	39830.2	0.36	0.50894	0.88
DL-threonine	Amino acid metabolism	5.41003e+06	7.28127e+06	6.82353e+06	7.44371e+06	7.55524e+06	6.58062e+06	6.61202e+06	5.77346e+06	6.2946e+06	6.17265e+06	5.73	0.182612	0.91
DL-tryptophan	Amino acid metabolism	1.51972e+06	1.72407e+06	957708	1.03783e+06	975980	453202	686104	927528	437699	276472	5.42	0.00781736	0.45
DL-tyrosine	Amino acid metabolism	250401	630087	575159	571548	605732	516030	513313	514157	387374	469827	0.97	0.548397	0.91
D-Proline	Amino acid metabolism	64660.2	70131.9	55874.9	45583.7	112971	58292.2	63979.2	61166.8	62310.2	70656.4	0.26	0.591372	0.91
Ergothioneine	Amino acid metabolism	3719.56	3661.73	2220.54	2701.36	3153.22	3104.92	3256.24	2604.37	3555.09	3626.22	0.08	0.694832	1.04
Formylanthranilic acid	Amino acid metabolism	49519.7	47114.5	124048	97600	123490	111885	75266.8	88056.4	83658.6	89112.1	0.36	0.946969	1.01
Fructose 1,6-diphosphate	Amino acid metabolism	23684.4	23282.2	19049.2	23339.9	22791.9	38105.7	36480.4	32701.8	35637.5	40902.2	0.7	1.95135e-05	1.64
G-guanidinobutyrate	Amino acid metabolism	119990	132099	148028	142524	156518	109844	126737	129160	107770	127814	0.7	0.0383553	0.86
Glutamic acid	Amino acid metabolism	2.32692e+06	3.31769e+06	2.98153e+06	3.4193e+06	2.76763e+06	2.41321e+06	2.41401e+06	2.42094e+06	2.58494e+06	2.25611e+06	4.78	0.0282665	0.82
Glutaric acid	Amino acid metabolism	10140.7	12506.1	13687.3	15858.7	15074.8	27438.2	30356.5	30196.4	31393	32896	0.81	1.46737e-06	2.26
Glutathione	Amino acid metabolism	21219.9	10244.2	12312	10991.2	20784.6	20298.5	20224.1	48426.1	21558	19546	0.43	0.112581	1.72
Guanidoacetic acid	Amino acid metabolism	155413	173672	198213	183913	226968	102018	113320	102847	95881.3	108962	1.49	0.00015536	0.56
Hippuric acid	Amino acid metabolism	13640.6	12873.5	7762.23	8130.23	2981.04	2835.66	3048.75	4189.98	4172.55	8575.53	0.31	0.0742198	0.5
Histamine	Amino acid metabolism	45370.9	21893.6	55401.5	47066.5	25943.4	13542.1	18959.6	19991.3	45761.3	30204.9	0.54	0.157508	0.66
Histidine	Amino acid metabolism	6.04232e+06	6.8526e+06	7.6061e+06	8.05552e+06	8.19588e+06	5.92584e+06	5.89843e+06	5.53613e+06	5.35031e+06	5.73607e+06	6.54	0.00403774	0.77
Imidazoleacetic acid	Amino acid metabolism	402.43	473.2	2589.27	963	3841.41	2106.41	2358.1	1855.07	2438.7	2183.78	0.1	0.455844	1.32
Indole	Amino acid metabolism	199452	181602	62368.7	67882.7	61055.2	21562.6	39763.4	97107.8	15570.3	8776.52	1.46	0.0569571	0.32
Indole-3-acetaldehyde	Amino acid metabolism	15822.8	12791	6911.53	5085.95	7474.86	2648	5604.26	7956.06	1185.74	1326.23	0.41	0.0405257	0.39
Indole-3-pyruvic acid	Amino acid metabolism	9945.55	31700.7	70001.7	75504.6	71503.2	77304.1	56036.6	34571.3	132534	110805	1.11	0.204593	1.59
Indoleacetic acid	Amino acid metabolism	100869	92879.9	96596.4	50394.6	103690	93670.7	84762.7	87688.1	115812	100335	0.55	0.520071	1.09
Isoleucine	Amino acid metabolism	3.72648e+06	1.8911e+06	538765	614960	618076	251652	451510	988612	904596	636545	5.02	0.224367	0.44
ketoisocaproic acid	Amino acid metabolism	6.05151e+06	7.09436e+06	4.66655e+06	1.07804e+07	5.90977e+06	1.22165e+07	1.23499e+07	2.3964e+07	1.14961e+07	1.06436e+07	15.37	0.0274159	2.05
Kynurenic acid	Amino acid metabolism	8840.63	2222.25	2030.76	1925.59	16760.4	13176.6	3934.2	1702.89	1853.18	2221.15	0.15	0.638554	0.72
L-Alanine	Amino acid metabolism	18877.4	30126	62815.9	35872.6	123697	71242.8	82939.8	106534	82508	120096	0.85	0.102444	1.71
L-Arginine	Amino acid metabolism	2.0075e+06	1.62886e+06	1.2444e+06	1.54322e+06	1.6901e+06	1.31132e+06	1.56815e+06	1.5238e+06	1.39223e+06	1.72488e+06	2.05	0.428258	0.93
L-Aspartate	Amino acid metabolism	1186.22	2745.4	1725.48	1879.21	2316.05	1459.61	2739.3	983.84	1900.2	1958.05	0.05	0.691144	0.92
L-aspartic acid	Amino acid metabolism	5916.71	5257.64	11783.5	2956.03	4522.87	4181.46	10264.5	6184.29	625.77	1295.55	0.15	0.514346	0.74
L-carnosine	Amino acid metabolism	137020	170417	196205	200934	238380	187097	205553	208917	163008	224512	0.47	0.654886	1.05
L-citrulline	Amino acid metabolism	38861.6	31338.8	40337.8	39093.9	42829.4	49452.7	53155	39159.3	44583.9	44824.4	0.34	0.035103	1.2
L-cystine	Amino acid metabolism	352736	429595	384200	305008	234526	217989	46915.4	105153	91049.2	48715.7	2.46	0.000798239	0.3
Leucine	Amino acid metabolism	8.61758e+06	8.92223e+06	1.10699e+07	1.14868e+07	1.14768e+07	1.48069e+07	1.52206e+07	6.9504e+06	1.54832e+07	1.44965e+07	8.37	0.114967	1.3
L-Glutamate	Amino acid metabolism	131527	135266	140829	128575	131145	115264	120063	128344	108631	116167	0.67	0.00356669	0.88
L-glutathione, reduced	Amino acid metabolism	17323.5	8749.54	8648.18	8137.57	13953.9	15074.8	19019.5	39222.9	18411.7	14430.9	0.6	0.0806452	1.87
L-Histidine	Amino acid metabolism	347128	693714	856701	986040	857670	340148	361801	248729	341731	369240	3.25	0.0060934	0.44
L-Histidinol phosphate	Amino acid metabolism	81438.6	134218	128296	129254	136718	82159.9	79622.9	80766.5	123553	86021	1.03	0.0441142	0.74
L-homophenylalanine	Amino acid metabolism	8460.28	14135.5	14199.8	11304.7	12809.2	7064.85	9600.42	11117.1	2514.26	3112.88	0.35	0.0259587	0.55
L-homoserine	Amino acid metabolism	219753	141799	111787	98609.9	12887.2	51179.9	83991.9	118158	92424.1	89882.5	0.99	0.420309	0.74
L-hydroxyarginine	Amino acid metabolism	45228.9	38555.2	40917	41732.8	50367.8	34382.4	40295.2	41791.1	32762.4	39487.7	0.36	0.071524	0.87
L-Lysine	Amino acid metabolism	191841	279760	63416.1	318282	308208	301841	285966	204704	282336	272324	0.5	0.484186	1.16
L-methionine	Amino acid metabolism	1.14378e+06	1.31275e+06	1.52234e+06	1.51996e+06	1.62419e+06	1.03969e+06	1.07268e+06	960788	1.05276e+06	1.16193e+06	3.13	0.00410139	0.74
L-pipecolic acid	Amino acid metabolism	106331	191887	187211	218903	195508	86817.8	153343	95509.2	192012	204322	0.86	0.307815	0.81
L-Proline	Amino acid metabolism	37108	21499.9	21507.4	24171.7	25726	3441.53	7959.01	4737.48	4198.1	4470.44	0.75	0.000109834	0.19
L-saccharopine	Amino acid metabolism	238710	243597	258868	263226	233784	564919	544085	591405	556088	558221	2.92	9.00937e-10	2.27
L-threonine	Amino acid metabolism	77132.3	102617	97883.9	108379	90134.2	57762.9	60624.4	59379.4	65093.8	54551.6	0.98	0.000237938	0.62
L-Valine	Amino acid metabolism	980.03	1423.46	1854.2	1257.13	2129.62	1187.69	1288.54	1534	1138.68	962.47	0.09	0.213662	0.8
Melatonin	Amino acid metabolism	30492.7	24413.8	27031.5	33378.7	24769.5	183385	87948.7	28923.2	94197.1	74764.5	1.18	0.0309754	3.35
Methionine sulfoxide	Amino acid metabolism	60419	120703	166887	106561	135781	81635.8	42824.7	57553.1	53127	60204.6	1.14	0.0133928	0.5
N-(omega)-Hydroxyarginine	Amino acid metabolism	8202.39	13675.4	12266.4	12877.6	11399.5	11829.3	7904.87	13694.5	12204.6	12757.7	0.05	0.996571	1
N-.alpha.-acetyl-l-ornithine	Amino acid metabolism	243641	311295	314344	337724	340884	201079	212023	172648	195876	197228	2.26	0.000291313	0.63
N2-Acetyl-L-ornithine	Amino acid metabolism	1477.81	1555.98	1324.09	1769.97	1496.74	1213.21	2082.49	1338.52	1191.95	2159.35	0.02	0.759071	1.05
N6,N6,N6-Trimethyl-L-lysine	Amino acid metabolism	181293	35914.6	101583	98681.9	91061.8	116337	184559	86596.6	43431.4	177635	0.58	0.588867	1.2
N6-Acetyl-L-lysine	Amino acid metabolism	13223.8	1921.19	15141	18792.4	18442.5	1722.49	1567.26	12943.2	8671.47	1243.31	0.46	0.0659349	0.39
N-acetyl-5-hydroxytryptamine	Amino acid metabolism	224531	262557	171233	67380.6	128525	113599	105547	100319	113808	53021.8	1.38	0.0772467	0.57
N-Acetylaspartylglutamate (NAAG)	Amino acid metabolism	54916.8	62862.5	61627.4	70986.3	49505.8	14885	18232	17588.9	19500	10903.6	1.35	4.03832e-06	0.27
N-acetylaspartylglutamic acid	Amino acid metabolism	95287.7	96328.7	104864	115893	86074.7	76839.6	66831.9	56040.4	73007.6	64242.7	1.13	0.000801334	0.68
N-acetylhistamine	Amino acid metabolism	2450.15	2904.41	2273.1	3286.69	4748.17	1947.2	2643.34	5017.98	3125.03	1502.04	0.06	0.71456	0.91
N-acetyl-l-aspartic acid	Amino acid metabolism	5.57834e+06	7.27195e+06	7.05173e+06	7.68656e+06	7.27928e+06	6.57538e+06	6.88716e+06	7.09701e+06	6.62825e+06	6.73743e+06	3.98	0.629278	0.97
N-acetyl-l-glutamate	Amino acid metabolism	624402	777127	727910	797784	831329	889022	918417	837025	825720	822718	1.69	0.0305433	1.14
N-acetyl-l-phenylalanine	Amino acid metabolism	500368	420599	426572	409715	454834	418187	431443	463393	318942	375980	1.21	0.208118	0.91
N-formylmethionine	Amino acid metabolism	17901.8	16563.1	8533.11	13925.4	8100.01	5383.02	5104.07	8128.03	5056.27	4049.48	0.54	0.00808788	0.43
O-Phospho-L-homoserine	Amino acid metabolism	1234.76	1020.05	2780.82	885.67	636.08	3063.09	2527.3	2474.82	415	409.21	0.09	0.513684	1.36
Ophthalmate	Amino acid metabolism	22932	25811.5	22205.1	16738	35968.9	28269.8	31920	29067.3	19917.9	32357.2	0.23	0.383966	1.14
P-coumaric acid	Amino acid metabolism	9584.96	26012.7	32451.4	29668.6	32511.9	27321	27544.2	26046.8	22161.7	27447.9	0.24	0.989739	1
Phenaceturic acid	Amino acid metabolism	85455.2	102561	126089	122491	159752	463807	577823	419262	609588	717267	4.13	4.27074e-05	4.67
Phenol	Amino acid metabolism	40149.1	47160.5	50144.1	55228.1	64236	42435	40424	30406.1	41757.1	37044	0.72	0.0224764	0.75
Phenylacetaldehyde	Amino acid metabolism	722346	715938	331559	376639	350830	96985.7	189267	427159	85738.6	46422.1	2.99	0.0193126	0.34
Phenylacetylglycine	Amino acid metabolism	21238.3	19612.9	16954	21830.3	19817.7	19476.3	18701.9	17572.2	21408.8	22036.8	0.12	0.966477	1
Phenylalanine	Amino acid metabolism	3.59151e+06	4.70219e+06	4.58815e+06	4.87824e+06	4.84296e+06	2.277e+06	2.70814e+06	2.41637e+06	1.42525e+06	1.40202e+06	10.34	0.000122621	0.45
Phosphocreatine	Amino acid metabolism	1.37377e+06	2.20137e+06	6.02045e+06	3.98659e+06	1.22916e+07	1.01447e+07	1.05383e+07	1.10685e+07	8.52761e+06	1.20267e+07	10.79	0.0316553	2.02
Picolinic acid	Amino acid metabolism	40632.4	26255.3	53519.3	20756.2	33629.1	42571.7	47927.8	45761.6	42198.7	45664.2	0.42	0.128875	1.28
Proline	Amino acid metabolism	1.76182e+06	1.16908e+06	246643	276398	312615	94830.5	152931	335351	58188.4	49566.9	4.81	0.0825979	0.18
Pyruvaldehyde	Amino acid metabolism	9284.16	15391.7	10363.9	12168.9	14530.3	26619.1	26908.2	33937.2	20297.2	16772.8	0.67	0.00429967	2.02
Pyruvate	Amino acid metabolism	33891.8	44123.5	39368.6	53169	47673.6	40477.8	36050.4	31229	39466.3	43386.8	0.48	0.196586	0.87
S-adenosyl-l-homocysteine	Amino acid metabolism	92951.5	114416	138317	112627	70085.2	87645	138597	126754	162863	78616.2	0.43	0.516953	1.13
S-adenosyl-l-methionine	Amino acid metabolism	414302	414040	453124	643718	614451	626549	351518	468215	730648	417399	0.92	0.901846	1.02
S-Adenosylmethionine	Amino acid metabolism	686645	681774	565664	1.83402e+06	1.70809e+06	691092	663843	1.77259e+06	685479	1.40559e+06	2	0.889889	0.95
Sarcosine	Amino acid metabolism	13727.5	15281.6	13075	44687	17011.8	16416.6	15851.9	19565.6	11162.7	20004	0.31	0.523272	0.8
Serine	Amino acid metabolism	85311.2	127510	141570	162104	155191	103870	106537	104240	117946	127560	0.95	0.159724	0.83
Serotonin	Amino acid metabolism	13829.6	14665.5	24690.8	32306.6	36718.7	70299.5	49578.4	45887.6	104194	115980	1.15	0.00763886	3.16
Shikimate	Amino acid metabolism	1991.12	545.01	2174.02	1257.72	2813.17	1613.04	2292.18	1597.52	2037.22	2687.76	0.04	0.531916	1.16
S-methyl-5'-thioadenosine	Amino acid metabolism	1.18826e+07	9.09499e+06	9.64664e+06	8.24329e+06	1.05751e+07	5.65952e+06	9.22884e+06	8.72256e+06	9.02968e+06	6.7047e+06	7.12	0.0659567	0.8
Spermidine	Amino acid metabolism	24482.2	23890.7	20201.3	18761.3	21003.2	17010	23549.2	21145.5	33100.4	21753.5	0.21	0.5846	1.08
Tetrahydrofolate	Amino acid metabolism	10943.1	11047.8	12515	12498.8	20027.8	13917.2	15626.1	15105.6	9602.28	17764.3	0.11	0.657392	1.07
Trans-cinnamic acid	Amino acid metabolism	169587	159645	79332.1	88196.8	80100.6	22548.4	43719.8	102360	26044.8	10952.8	1.42	0.0209487	0.36
Urocanate	Amino acid metabolism	3180.93	2079.85	2616.45	2328.47	2669.58	1593.59	2939.18	2226.48	2113.9	1862.86	0.13	0.181066	0.83
Urocanic acid	Amino acid metabolism	41724.3	53126.3	52541.5	110033	46319.1	43171.6	39374	33341.2	45137.3	66576.4	0.66	0.298956	0.75
Valine	Amino acid metabolism	1.56235e+06	1.94587e+06	1.80122e+06	1.83264e+06	1.98561e+06	1.09286e+06	1.28842e+06	1.08209e+06	538400	674548	6.19	0.000513961	0.51
.alpha.,.alpha.'-trehalose 6-phosphate	Carbohydrate metabolism	933.06	4137.64	18986.1	10403.6	50682.6	45913.9	50848.7	54396.6	35393	67361	1.04	0.0116574	2.98
.alpha.-d-galactose 1-phosphate	Carbohydrate metabolism	7926.23	12768.5	12265.4	14511.5	13301.6	9854.88	11394.9	10445.8	5148.96	9474.77	0.32	0.100206	0.76
2,3-diphospho-d-glyceric acid	Carbohydrate metabolism	18797.7	22204.8	13443.1	17698.2	3072.45	10386.2	5900.07	11948.9	21261.4	8564.17	0.27	0.438945	0.77
2-Deoxyribose 5-phosphate	Carbohydrate metabolism	1164.39	1462	941.81	1694.52	1798.23	3284.54	1409.9	1474.36	1051.76	1508.44	0.05	0.454705	1.24
2-keto-D-Gluconic acid	Carbohydrate metabolism	5806.87	6308.43	6833.02	7796.77	8734.62	13855.8	10298.1	14922.1	7058.43	8975.9	0.34	0.0367418	1.55
4-hydroxybenzenesulfonic acid	Carbohydrate metabolism	12983.5	11326.8	8156.91	4413.19	11842.3	21641.2	17087.4	29558.8	15340.2	31443.4	0.65	0.00609763	2.36
5-methylbenzotriazole	Carbohydrate metabolism	227349	730884	949534	552895	789303	1.341e+06	1.29739e+06	1.25751e+06	1.33733e+06	1.20883e+06	4.01	0.00095679	1.98
Alpha-D-Glucose	Carbohydrate metabolism	119392	198931	218351	228614	224722	185054	173533	130266	162419	161637	1.21	0.150325	0.82
Alpha-d-glucose 1-phosphate	Carbohydrate metabolism	22822.6	17925.9	16964	8987	16787.9	8303.74	10915.9	10835.8	5001.16	3928.73	0.59	0.00997029	0.47
alpha-ketoglutarate	Carbohydrate metabolism	37597.9	27946.2	18715.4	28816.3	30396.7	29087	47756.6	52024.3	31632.1	39806.3	0.62	0.0670659	1.4
Beta-D-Fructose 6-phosphate	Carbohydrate metabolism	3454.84	2591.89	2634.25	2912.46	3067.85	3775.48	4014.08	5025.11	3330.34	3549.35	0.18	0.0167114	1.34
Beta-hydroxybutyrate	Carbohydrate metabolism	258691	263665	294429	284737	308935	236822	272553	267095	228944	262869	0.83	0.0572562	0.9
Chitobiose	Carbohydrate metabolism	2510.51	6493.68	4439.01	4370.45	3501.35	3617.16	2082.45	4029.19	4087.02	1446.76	0.13	0.193364	0.72
Cis-aconitate	Carbohydrate metabolism	93316.7	148826	131143	130565	176112	58093.2	65476.5	89116.2	49592.3	53814.3	1.7	0.00138043	0.46
Citrate	Carbohydrate metabolism	5.0689e+06	5.76167e+06	7.56602e+06	9.30868e+06	8.24994e+06	5.45568e+06	5.07482e+06	7.26384e+06	5.43636e+06	4.61309e+06	6.86	0.110554	0.77
Cytidine monophosphate n-acetylneuraminic acid	Carbohydrate metabolism	685528	633588	759329	836324	887125	719510	772529	683250	663768	777451	1.2	0.495908	0.95
D-arabinose	Carbohydrate metabolism	10801.8	19426.9	19931.7	20516.8	21082.8	27828.7	24200.7	26991.8	19681	21700.4	0.38	0.0477759	1.31
D-fructose	Carbohydrate metabolism	23622.7	53297.7	48096.5	58648.6	70278.5	75728.5	103685	118515	79066.9	91897.1	1.17	0.00464211	1.85
D-fructose 6-phosphate	Carbohydrate metabolism	22415.9	31683.1	28840.5	32359.4	37441.8	21851.5	25414.8	22855.6	25288.3	28344.5	0.49	0.0647861	0.81
D-glucosamine 1-phosphate	Carbohydrate metabolism	98776.3	113276	109388	117534	137418	67924.4	74043.8	62047.1	49597.4	61503.5	1.5	0.000120121	0.55
D-glucosamine 6-phosphate	Carbohydrate metabolism	68336.5	72849.3	85457.6	81129.9	102435	53487.7	59901.9	52992.2	48589.4	59025.7	0.83	0.00247979	0.67
D-glucosaminic acid	Carbohydrate metabolism	2801.08	7630.04	7736.19	7865.15	5906.93	12816.2	10232	9277.66	13614.9	8989.35	0.38	0.00922863	1.72
D-glucose 6-phosphate	Carbohydrate metabolism	85163.1	104378	183157	177306	131004	119942	120005	116811	120278	132654	0.54	0.487729	0.9
D-Glucuronate	Carbohydrate metabolism	29094.2	30680	27465.7	30259.8	25646.2	31709.8	30409.5	30562	31192.5	30624.6	0.25	0.0459284	1.08
Dihydroxyacetone phosphate	Carbohydrate metabolism	5024.34	8764.01	3971.36	10926.5	7525.36	25300.8	24062.1	20894.2	22061.5	20116.3	0.77	1.14101e-05	3.1
Dl-a-hydroxybutyric acid	Carbohydrate metabolism	20934.2	29593.4	30836.3	18995.2	23984	37156	32822.8	21225.4	39274.1	20284.1	0.33	0.284909	1.21
Dl-malic acid	Carbohydrate metabolism	2592.63	2928.44	6207.9	1631.54	3373.58	3808.82	3663.04	3054.38	3552.66	3648.31	0.03	0.805726	1.06
D-lyxose	Carbohydrate metabolism	55713.6	61966.1	71503	75475.1	71844	60911.2	62603.9	55537.2	55859.6	53539.4	0.65	0.0449243	0.86
D-mannitol	Carbohydrate metabolism	4562.62	4421.47	4235.66	4926.67	4857.73	6724.29	6486.48	5730.07	6200.63	4401.95	0.19	0.0163032	1.28
D-Mannose	Carbohydrate metabolism	594246	781241	758531	852443	857805	566380	579609	536475	556875	533209	3.12	0.00225025	0.72
D-Mannose 1-phosphate	Carbohydrate metabolism	128864	100403	71499.5	97264.3	70190.9	53022.4	64680.2	65503.7	69234.5	49390.4	1.13	0.0199607	0.64
D-mannose 6-phosphate	Carbohydrate metabolism	231219	349200	301787	350099	309811	281037	309182	261357	335852	299069	0.62	0.669288	0.96
D-myo-inositol-1,3-diphosphate	Carbohydrate metabolism	6691.23	4969.22	5440.62	2851.92	5263.41	4643.39	4773.76	5953.4	5884.83	4882.79	0.14	0.79432	1.04
D-myo-inositol-1,4,5-triphosphate	Carbohydrate metabolism	7736.77	5632.74	5070.51	4847.24	4870.87	11406.2	11914.9	11912.5	11059.3	9108.44	0.44	8.88352e-05	1.97
D-myo-inositol-1,4-diphosphate	Carbohydrate metabolism	58754.1	99969.4	66467.1	95865.6	76691.1	215640	223360	171167	200894	165924	2.08	3.59078e-05	2.46
D-ribulose 1,5-bisphosphate	Carbohydrate metabolism	824385	1.19367e+06	738229	914252	749068	1.29925e+06	1.30159e+06	1.43266e+06	1.09898e+06	942004	3.43	0.0250724	1.37
D-Ribulose 5-phosphate	Carbohydrate metabolism	54690.4	116772	47038.7	26303.2	33673	13773.6	18611.3	91317.9	53051.5	16742.4	0.85	0.461032	0.69
Gdp-l-fucose	Carbohydrate metabolism	57492.6	80742	83686.1	95406.7	90678.6	87265.2	91244.7	81832.2	87969.3	84764.1	0.14	0.478387	1.06
Glucose 1-phosphate	Carbohydrate metabolism	12738.9	16353.6	2121.98	4938.95	4639.52	7353.55	7809.57	3685.6	8434.6	6525.41	0.24	0.635811	0.83
Glycerol	Carbohydrate metabolism	3061.6	8270.64	15647.4	11973.4	9229.99	6391.05	6213.69	3317.18	7138.29	5552.74	0.37	0.110818	0.59
Guanosine 5'-diphospho-.alpha.-d-mannose	Carbohydrate metabolism	62067.7	77964.2	87896	88188.1	93194.2	77622.1	79132.4	77493.5	79223.4	87637.2	0.24	0.7861	0.98
Guanosine 5'-diphospho-.beta.-l-fucose	Carbohydrate metabolism	35024.4	49154.9	21750.5	29093.5	13570.2	17622	22172	13682.1	16214.5	13137	0.68	0.0687519	0.56
Guanosine diphosphate mannose	Carbohydrate metabolism	438345	340193	385808	413238	410437	256271	295570	281365	213207	254144	2.35	0.000227649	0.65
Homocitrate	Carbohydrate metabolism	22887	20757.5	21441.3	21504.5	25360.1	10263.9	21991.6	12944.8	17625.8	24162.5	0.39	0.106808	0.78
Isomaltose	Carbohydrate metabolism	4559.83	7389.12	5337.93	5422.62	5383.11	7574.64	8467.01	6014.13	5605.01	11756.5	0.22	0.0945955	1.4
Lactose	Carbohydrate metabolism	62122	66538	64783.1	65934.4	68676.5	65208.7	69709.3	76008.9	66517.8	84693	0.36	0.106433	1.1
L-fucose-1-phosphate	Carbohydrate metabolism	1.3209e+06	1.6337e+06	1.1617e+06	1.0382e+06	1.16584e+06	1.05823e+06	1.15264e+06	1.12003e+06	1.08128e+06	699772	3.42	0.10359	0.81
L-gulono-1,4-lactone	Carbohydrate metabolism	470088	648161	613328	709462	760095	1.60703e+06	1.49792e+06	1.21319e+06	1.36087e+06	1.3317e+06	5.4	1.80956e-05	2.19
L-Malic acid	Carbohydrate metabolism	63695.2	79180	68809.3	77447	63583.6	53178.1	64986.4	62553.1	73589.3	45037.5	0.64	0.110336	0.85
L-Sorbose	Carbohydrate metabolism	26121.6	630.77	26361.2	33470.2	32747.8	52695.9	40350.3	20702	55528.5	53840.7	0.77	0.0478623	1.87
L-threonate	Carbohydrate metabolism	448610	334889	410922	458308	229468	235415	219767	217060	166400	172134	2.51	0.00464041	0.54
Malate	Carbohydrate metabolism	377359	923239	863541	1.01954e+06	719730	444789	600297	617129	558985	321892	2.88	0.0611226	0.65
Malonyl coenzyme a (malonyl-coa)	Carbohydrate metabolism	1168.66	1775.92	1591.14	1293.91	1493.3	1989.92	1869.84	1555.83	1414.85	2009.48	0.07	0.0961656	1.21
Melibiose	Carbohydrate metabolism	2807.44	2368.05	3411.67	3571.64	6032.17	3469.02	4666.73	5741.29	5921.95	6770.48	0.19	0.0853736	1.46
Myo-inositol	Carbohydrate metabolism	5.03554e+06	6.61097e+06	6.80183e+06	7.28654e+06	7.56431e+06	5.0103e+06	5.10955e+06	4.84909e+06	5.25511e+06	4.97395e+06	8.5	0.00659722	0.76
N,n'-diacetylchitobiose	Carbohydrate metabolism	1.72871e+06	1.75992e+06	1.97274e+06	2.066e+06	2.37832e+06	1.12496e+06	1.40652e+06	1.18465e+06	1.01076e+06	1.3624e+06	4.46	0.000581494	0.61
N-acetyl-.beta.-d-mannosamine	Carbohydrate metabolism	1.33692e+07	4.38976e+06	17490.5	22216.8	23611.7	5517.19	18317	2.13756e+06	4635.17	4314.01	10.07	0.267695	0.12
N-acetyl-d-glucosamine	Carbohydrate metabolism	2.5724e+06	2.60846e+06	2.97304e+06	3.10707e+06	3.46978e+06	1.74053e+06	1.9058e+06	1.75465e+06	1.51094e+06	1.9381e+06	5.6	0.000202857	0.6
N-acetyl-d-mannosamine	Carbohydrate metabolism	612674	1.0475e+06	486097	574268	541448	128566	317445	534251	356813	173123	3.68	0.022322	0.46
N-acetylglucosamine	Carbohydrate metabolism	1.04889e+06	406609	1265.96	1214	1222.11	237.47	921.08	153446	184108	144309	2.59	0.376951	0.33
N-acetylmannosamine	Carbohydrate metabolism	18145	14968.6	17209.5	17131.9	21015.4	11233.2	12204.1	11573.9	9788.87	11600.4	0.41	0.000306064	0.64
N-Acetylneuraminic acid	Carbohydrate metabolism	77083.6	100347	94344.6	112961	70192	67600.1	67591.3	62552.3	82899	69321.6	0.86	0.0385381	0.77
N-glycolylneuraminic acid	Carbohydrate metabolism	16950.5	22586.5	16041.2	22628.5	21844.6	12859.3	18344	11993.1	15187	15585	0.46	0.0214356	0.74
Phosphoenolpyruvate	Carbohydrate metabolism	25621.6	26521.4	368134	386264	310762	961577	550816	393530	463273	465594	3.26	0.0299801	2.54
Phosphoglycolic acid	Carbohydrate metabolism	995.58	2520.65	1977.25	1910.08	3198.75	1299.9	1558.3	1969.32	1499.75	1473.86	0.1	0.179382	0.74
Propionyl coenzyme a	Carbohydrate metabolism	1099.57	3006.99	841.33	1720.47	3126.09	655.38	743.47	1315.13	692.84	860.46	0.18	0.0539297	0.44
Ribitol	Carbohydrate metabolism	32246.6	36761.6	35575.5	37898.1	32580	31234.2	25467.4	22648.7	25702.3	23256.9	0.62	0.00111397	0.73
S-lactoylglutathione	Carbohydrate metabolism	13607.1	13191.9	9456.91	7855.2	7822.99	6816.77	4807.18	8806.97	9846.53	9058.01	0.25	0.145288	0.76
Sorbitol 6-phosphate	Carbohydrate metabolism	25825.5	39789.2	26832	34433	27459.2	16746.6	19223.3	20410.5	18487.6	14907.7	0.73	0.0019885	0.58
Succinate	Carbohydrate metabolism	598.13	1328.53	746.41	2215.94	1975.95	925.55	1765.11	1020.57	1204.07	1167.68	0.05	0.669683	0.89
Succinyl coenzyme A (Succinyl-CoA)	Carbohydrate metabolism	1172.47	1295.45	1257.58	1037.93	1302.76	1008.43	964.03	1051.48	747.4	892.98	0.11	0.00485316	0.77
Sucrose	Carbohydrate metabolism	16542.8	28924.5	11772.8	38725.6	32721.6	27461.3	23121.5	19283.5	27262.2	38401.8	0.18	0.82433	1.05
Thiamine pyrophosphate (tpp)	Carbohydrate metabolism	26070.5	22105.8	28159.1	37488.1	14696.4	23479	28620.1	21362	21954.6	15406.6	0.31	0.433742	0.86
Trehalose	Carbohydrate metabolism	19484.4	15259.1	12942.8	25118.1	13531.6	20381.1	18874.3	15076.3	17239.5	34563.4	0.19	0.365712	1.23
UDP-D-Galactose	Carbohydrate metabolism	195043	207017	238913	220626	229516	183615	199873	149524	178827	190719	0.93	0.0115248	0.83
Udp-galactose	Carbohydrate metabolism	72952.6	77495	89234.3	89450.9	87975.4	70286.1	74868.3	64580.2	71453.8	72345.4	0.56	0.0105871	0.85
Udp-n-acetylglucosamine	Carbohydrate metabolism	6.35679e+07	8.23753e+07	8.49325e+07	9.71894e+07	9.13353e+07	4.87274e+07	5.14906e+07	4.2669e+07	4.39805e+07	4.90258e+07	40.31	0.000262961	0.56
Udp-xylose	Carbohydrate metabolism	258745	363736	285781	351682	276536	281786	270933	231086	200686	211215	1.71	0.0331708	0.78
Uridine 5'-diphosphogalactose	Carbohydrate metabolism	1.51545e+07	1.88311e+07	2.04364e+07	2.12634e+07	2.4238e+07	2.07934e+07	2.22821e+07	1.91813e+07	2.01339e+07	2.11078e+07	0.29	0.662798	1.04
.beta.-nicotinamide adenine dinucleotide, reduced(NADH)	Energy metabolism	23409.9	12117.3	9770.95	13459.6	42802.2	99977.9	83975.2	51184.6	67498.6	68529.1	1.17	0.000771165	3.65
Dimethyl sulfoxide	Energy metabolism	507325	492395	704068	645345	642779	736733	650487	724451	667385	623129	1.1	0.119514	1.14
Flavin mononucleotide (fmn)	Energy metabolism	7985.75	9820.51	8959.07	10908.2	11133.2	12966.2	8218.07	9689.18	9475.1	10219.1	0.04	0.729427	1.04
Flavine mononucleotide	Energy metabolism	10568.6	12924	12301.9	13390.1	14007.8	12710.4	14627.9	15643	12693.2	13473.6	0.16	0.185381	1.09
NADH	Energy metabolism	63826.4	29420.4	27745.7	36849.2	95748	544124	253098	156647	209753	167056	2.15	0.0180985	5.25
AcCa	Lipid metabolism	2.26198e+08	2.30451e+08	1.85453e+08	2.29907e+08	1.70963e+08	9.67047e+07	147294964	1.12628e+08	1.4762e+08	1.03196e+08	1.34	0.00080291	0.58
Cer	Lipid metabolism	1.12151e+09	1.01152e+09	1.12299e+09	1.19349e+09	7.89188e+08	8.45569e+08	8.17987e+08	7.53498e+08	7.67805e+08	7.03066e+08	1.90507	0.00704151	0.742154
CerG2GNAc1	Lipid metabolism	1.74662e+08	1.71437e+08	1.76183e+08	2.14721e+08	1.55746e+08	2.64214e+08	2.50307e+08	2.10718e+08	2.20862e+08	2.25883e+08	1.67	0.00383662	1.31
CerG3GNAc1	Lipid metabolism	2.97108e+08	2.80834e+08	3.37029e+08	3.58392e+08	2.44779e+08	2.6372e+08	2.20034e+08	1.92373e+08	1.81604e+08	2.09703e+08	1.16	0.00647291	0.7
CerG3GNAc2	Lipid metabolism	1.66257e+06	2.03749e+06	2.50037e+06	1.7092e+06	2.37746e+06	1.52016e+06	1.86759e+06	1.51346e+06	1.56229e+06	1.72223e+06	0.04	0.0509249	0.8
CerP	Lipid metabolism	1.99493e+08	1.75702e+08	2.31576e+08	2.50455e+08	1.46676e+08	2.75188e+08	2.64031e+08	2.46781e+08	2.44362e+08	2.61845e+08	1.74	0.0183728	1.29
ChE	Lipid metabolism	8.71852e+07	8.40688e+07	7.73456e+07	9.76791e+07	9.84412e+07	9.96521e+07	1.59722e+08	1.15741e+08	1.2716e+08	9.17367e+07	1.05	0.0454138	1.34
CL	Lipid metabolism	8.2652e+08	7.00731e+08	6.52102e+08	7.99476e+08	7.11037e+08	5.78351e+08	5.96473e+08	5.78358e+08	5.92916e+08	5.40043e+08	1.14	0.00148542	0.78
Co	Lipid metabolism	5.52055e+09	4.63718e+09	5.44841e+09	5.98231e+09	3.95078e+09	5.19753e+09	5.11309e+09	4.94264e+09	5.54044e+09	4.82815e+09	4.76	0.966511	1
DG	Lipid metabolism	4.07993e+09	3.49246e+09	4.06324e+09	4.76116e+09	3.10641e+09	2.27252e+09	2.45558e+09	2.31064e+09	2.22299e+09	2.63007e+09	5.84	0.00080988	0.61
FA	Lipid metabolism	7.77257e+06	9.28629e+06	9.04521e+06	8.34982e+06	8.75737e+06	6.89668e+06	1.54406e+07	6.6456e+06	6.98891e+06	7.92716e+06	0.1	0.937519	1.02
GD1a	Lipid metabolism	1.52111e+06	2.08514e+06	1.75344e+06	1.94368e+06	2.66388e+06	438878	2.32009e+06	2.15795e+06	2.81159e+06	1.9761e+06	0.03	0.908794	0.97
GD3	Lipid metabolism	2.60879e+06	2.43588e+06	2.53933e+06	2.76197e+06	3.4399e+06	1.06366e+06	2.30549e+06	2.20746e+06	1.79803e+06	2.18006e+06	0.09	0.019439	0.69
GM1	Lipid metabolism	2.63191e+06	2.2473e+06	2.47205e+06	2.7944e+06	2.83135e+06	1.07286e+06	2.3541e+06	2.06516e+06	1.73968e+06	1.9698e+06	0.09	0.0140005	0.71
GM2	Lipid metabolism	4.71585e+06	2919002	3.49886e+06	3.90928e+06	3.93266e+06	2.40927e+06	4.19274e+06	4.1217e+06	3.84158e+06	3.7597e+06	0.06	0.774019	0.97
GM3	Lipid metabolism	6.30803e+07	5.83597e+07	7.06297e+07	6.13978e+07	6.19089e+07	2.92557e+07	2.71643e+07	2.58101e+07	2.31789e+07	2.57077e+07	1.01	2.10089e-07	0.42
GT3	Lipid metabolism	2.42453e+06	3.62751e+06	3.54871e+06	4.48642e+06	4.40516e+06	2.83425e+06	5.71102e+06	1.93097e+06	6.15462e+06	3.51559e+06	0.1	0.72281	1.09
Hex1Cer	Lipid metabolism	1.2388e+08	1.10508e+08	1.05395e+08	1.24464e+08	1.12141e+08	6.6489e+07	6.83796e+07	6.76949e+07	6.61412e+07	6.56563e+07	1.07	1.44998e-06	0.58
Hex2Cer	Lipid metabolism	8.60011e+08	6.57849e+08	6.59192e+08	7.14198e+08	6.41566e+08	5.46823e+08	5.23805e+08	5.20202e+08	4.79328e+08	4.97428e+08	1.62	0.00174202	0.73
Hex3Cer	Lipid metabolism	3.88046e+08	3.22774e+08	3.40303e+08	3.62458e+08	3.35606e+08	1.45416e+08	1.33403e+08	1.26714e+08	1.09828e+08	1.2181e+08	2.51	1.33159e-07	0.36
LPC	Lipid metabolism	2.12443e+08	1.78175e+08	1.70256e+08	1.66274e+08	1.81738e+08	1.10938e+08	7.92473e+07	9.77004e+07	8.54126e+07	1.43232e+08	1.26	0.00050267	0.57
LPE	Lipid metabolism	3.5594e+07	2.9699e+07	3.21712e+07	2.77798e+07	3.1097e+07	1.9469e+07	1.24613e+07	1.58281e+07	1.45338e+07	2.11717e+07	0.57	0.000106228	0.53
LPG	Lipid metabolism	1.34917e+06	793252	968339	1.06466e+06	981470	502541	369759	496766	432700	655197	0.11	0.00076124	0.48
LPI	Lipid metabolism	1.69092e+06	2.285e+06	2.58946e+06	2.16057e+06	2.65506e+06	1.03208e+06	1.13956e+06	1.4595e+06	827684	1.52781e+06	0.15	0.00109472	0.53
LPS	Lipid metabolism	194.6	1.94653e+06	7.91322e+06	7.19449e+06	3.03739e+06	4.97317e+07	5.28808e+07	5.4873e+07	4.87274e+07	5.28941e+07	1.33	6.66149e-09	12.9
LSM	Lipid metabolism	1.08615e+06	994654	777278	1.13314e+06	711376	1.15289e+06	1.53746e+06	1.63832e+06	1.36565e+06	1.10466e+06	0.13	0.0138869	1.45
MG	Lipid metabolism	3.94382e+08	3.87568e+08	4.43031e+08	4.88993e+08	3.35866e+08	3.04204e+08	3.285e+08	2.77221e+08	2.96499e+08	3.22301e+08	1.21	0.00544834	0.75
OAHFA	Lipid metabolism	1.77976e+06	860866	975585	925784	668550	1.65621e+06	1.71228e+06	1.64867e+06	1.24015e+06	1.19897e+06	0.13	0.0774425	1.43
PA	Lipid metabolism	1.45756e+09	1.18784e+09	1.09196e+09	1.47853e+09	1.12966e+09	9.93773e+08	1.05869e+09	1.0865e+09	8.67738e+08	9.59181e+08	1.38	0.0164989	0.78
PC	Lipid metabolism	786613174	5.82046e+08	5.01354e+08	6.48979e+08	5.74702e+08	4.37594e+08	5.47275e+08	4.63929e+08	4.53192e+08	4.30667e+08	1.12	0.0198074	0.75
PE	Lipid metabolism	6.07916e+08	3.89319e+08	4.65191e+08	5.41545e+08	4.81531e+08	2.63933e+08	2.7231e+08	3.37871e+08	2.57374e+08	2.59798e+08	2.17	0.000576085	0.56
PG	Lipid metabolism	2.11646e+08	1.52093e+08	1.41418e+08	2.00798e+08	1.52717e+08	9.33677e+07	1.02802e+08	1.03233e+08	9.34762e+07	8.82943e+07	1.29	0.000859469	0.56
phSM	Lipid metabolism	3.46295e+08	5.26495e+08	5.21461e+08	4.58854e+08	4.03288e+08	5.80684e+08	7.55643e+08	4.39636e+08	7.74323e+08	6.06767e+08	2.6	0.0341614	1.4
SM	Lipid metabolism	1.16216e+08	9.17977e+07	9.16166e+07	1.06507e+08	8.82145e+07	1.17559e+08	1.25783e+08	1.24866e+08	1.21664e+08	1.1354e+08	1.1	0.00571361	1.22
PIP	Lipid metabolism	2.72959e+06	945012	1.86934e+06	2.82325e+06	1.95352e+06	285211	918886	1.07127e+06	875760	953931	0.16	0.00960836	0.4
PS	Lipid metabolism	497295	505685	316811	441968	311025	1.13195e+06	77906.9	114426	63442.2	205141	0.02	0.658578	0.77
PI	Lipid metabolism	5.5726e+08	3.85911e+08	3.86975e+08	6.52759e+08	3.39363e+08	2.99048e+08	2.72392e+08	2.63532e+08	2.85205e+08	2.51718e+08	1.85	0.0137903	0.59
SPH	Lipid metabolism	7.73272e+06	5.95753e+06	9.00451e+06	5.57772e+06	2.17647e+06	6.08579e+06	5.94452e+06	2.41992e+06	3.22248e+06	5.51394e+06	0.06	0.324474	0.76
SPHP	Lipid metabolism	1.58049e+07	2.33753e+07	1.0133e+07	1.30967e+07	5.94e+06	1.02328e+07	1.49642e+07	9.43176e+06	1.39512e+07	1.57453e+07	0.08	0.807343	0.94
ST	Lipid metabolism	588579	860699	833525	570127	867385	499714	856367	1171124	973777	660184	0.05	0.533299	1.12
StE	Lipid metabolism	2.18411e+09	1.9073e+09	2.5615e+09	2.82972e+09	1.71249e+09	2.62155e+09	2.56979e+09	2.48811e+09	2.34026e+09	2.71237e+09	4.56	0.190302	1.14
TG	Lipid metabolism	1.11239e+08	4.24343e+07	2.75833e+06	6.70853e+07	1.10352e+08	677567	190441	585388	2.56691e+07	211211	1.16	0.0205826	0.08
WE	Lipid metabolism	1.76212e+09	1.57675e+09	1.60475e+09	1.70091e+09	1.49203e+09	1.11377e+09	1.07508e+09	1.07081e+09	1.1693e+09	1.09541e+09	3.21	6.73933e-06	0.68
ZyE	Lipid metabolism	5.13578e+07	4.55443e+07	5.23225e+07	5.00161e+07	4.34205e+07	5.0554e+07	4.38081e+07	4.6004e+07	4.95961e+07	4.69883e+07	0.38	0.603764	0.98
2'-deoxyadenosine 5'-monophosphate	Nucleotide metabolism	655.5	982.45	865.34	899.87	1371.65	3204.6	4538.35	2308.36	5473.59	2243.71	0.29	0.00379153	3.72
2'-deoxyguanosine 5'-monophosphate	Nucleotide metabolism	70374.6	127190	172489	91925.2	58048.8	65122.6	67742.3	68805.2	108286	76717.7	0.73	0.264672	0.74
2'-Deoxyinosine 5'-monophosphate	Nucleotide metabolism	14446.3	14780.8	14950.8	18306.7	19990.2	16023.5	16616.1	18473.8	15093.2	20136.9	0.09	0.605383	1.05
2'-Deoxyuridine	Nucleotide metabolism	12890.4	296.78	18045.6	13935.6	13937.8	914.39	1087.71	1073.65	16506.3	11944.4	0.38	0.253067	0.53
2'-deoxyuridine 5'-monophosphate	Nucleotide metabolism	3086.74	5185.77	2995.37	1860.04	1569.39	3333.87	3022.98	2734.63	2427.26	2222.91	0.12	0.781888	0.93
3-ureidopropionic acid	Nucleotide metabolism	12338.2	14135.4	25722.9	12190.4	17972.8	25869.6	32973	24728.1	24888.6	24281.5	0.47	0.0101797	1.61
5-aminoimidazole-4-carboxamide	Nucleotide metabolism	18123.2	37594	22165.6	35472.4	8776.97	12337.3	12073	15144.7	17169.6	11426.4	0.55	0.0861063	0.56
5'-phosphoribosyl-5-amino-4-imidazolecarboxamide (aicar)	Nucleotide metabolism	16521.8	33040.7	28580.8	38648.6	30755.3	29543.5	27214.8	17741	29093	28671.6	0.36	0.494648	0.9
Adenine	Nucleotide metabolism	3.31218e+06	1.44005e+06	1.20691e+06	1.61364e+06	1.07146e+06	3.64893e+06	3.32227e+06	3.28731e+06	5.45227e+06	2.87927e+06	6.67	0.0112272	2.15
Adenosine	Nucleotide metabolism	3.01599e+07	1.29229e+07	1.60642e+07	1.44153e+07	1.53887e+07	4.18956e+07	3.72613e+07	4.13974e+07	5.39715e+07	35137142	24.3	0.000701024	2.36
Adenosine 3',5'-cyclic monophosphate	Nucleotide metabolism	4025.76	2928.81	3273.26	3131.48	3534	8256.69	8431.43	6275.1	5436.29	5576.92	0.34	0.000981597	2.01
Adenosine 3'-monophosphate	Nucleotide metabolism	37074.3	103592	38279.2	38642	35093.3	53661.5	51720.9	56427.2	58804.2	51930.8	0.35	0.773571	1.08
Adenosine 5'-diphosphate	Nucleotide metabolism	717216	1.26655e+06	1.02489e+06	1.32774e+06	967316	790766	917302	811024	889778	1.1335e+06	2.25	0.260379	0.86
Adenosine 5'-diphosphoribose	Nucleotide metabolism	123756	150171	140890	172798	144324	198693	208788	208417	182318	230999	1.42	0.000723187	1.41
Adenosine 5'-monophosphate	Nucleotide metabolism	7.30052e+06	1.76123e+07	1.28992e+07	7.14722e+06	5.41831e+06	5.2129e+06	4.45534e+06	3.99274e+06	2.57581e+06	3.4966e+06	11.07	0.0290927	0.39
Adenosine 5'-phosphosulfate	Nucleotide metabolism	624836	1.70679e+06	1.1818e+06	1.32164e+06	607243	926892	611514	415645	703839	486601	3.61	0.0800888	0.58
Adenosine 5'-triphosphate (atp)	Nucleotide metabolism	173602	143412	169643	184762	203724	176040	181855	197213	182826	218314	0.44	0.229357	1.09
Adenosine monophosphate (AMP)	Nucleotide metabolism	498390	1.35245e+06	500496	3.0583e+06	644131	357698	1.26889e+06	136072	262549	239161	3.65	0.1908	0.37
Adp-ribose	Nucleotide metabolism	12158.9	13728.4	14832.9	21198.3	18955.1	30721.5	19036.4	17613.5	17825.3	30195.2	0.36	0.0812702	1.43
Carbamoylaspartate	Nucleotide metabolism	24260	47296.5	49786	56407.1	39094.7	20102.6	12495.5	7138.55	12959.7	11029.1	1.12	0.000841302	0.29
Cytidine	Nucleotide metabolism	37374.9	45174.2	37720.7	68563	37120.8	38470	37520.2	40095.4	7882.44	16520.3	0.6	0.0933389	0.62
Cytidine 2',3'-cyclic phosphate	Nucleotide metabolism	5230.47	7494.56	8395.73	8514.67	7302.56	13961.4	9274	10412.7	13693.8	14964.3	0.36	0.00367141	1.69
Cytidine 3'-monophosphate	Nucleotide metabolism	13343.3	23135.5	25807.6	28872.9	31643.5	31784.7	36925.1	35470.5	32728.6	35247.4	0.54	0.0169874	1.4
Cytidine 5'-diphosphate	Nucleotide metabolism	119618	145598	147074	179398	128940	147561	151111	130137	161838	164536	0.09	0.577522	1.05
Cytidine 5'-monophosphate	Nucleotide metabolism	237048	260211	282790	311268	330242	223770	235543	220106	205853	236510	1.23	0.00961863	0.79
Cytosine	Nucleotide metabolism	134916	126211	127686	114011	106413	114118	81242.7	110212	108764	109276	0.67	0.0605437	0.86
Deoxyadenosine	Nucleotide metabolism	1907.9	4251.14	3316.48	4871.38	4650.17	5928.51	1695.59	4303.6	4299.08	3507.15	0.06	0.870496	1.04
Deoxyguanosine	Nucleotide metabolism	16512.7	18740.1	12662.3	13330.4	21326	54251.2	53285.3	44335.9	51492.7	67889.2	1.01	1.74527e-05	3.29
Deoxythymidine 5'-phosphate (dTMP)	Nucleotide metabolism	4616.39	7674.89	5666.69	5734.88	7061.69	2019.45	2529.59	2719.14	3869.8	3134.03	0.36	0.000761138	0.46
D-glutamine	Nucleotide metabolism	16695	13148.7	23854.6	22098.6	22424	11162.4	19832	21421	16972.8	22812.4	0.12	0.688235	0.94
D-ribose 5-phosphate	Nucleotide metabolism	98852.2	110421	171715	87818.6	95279.4	132595	136877	126422	161040	138046	0.59	0.146227	1.23
Glutamine	Nucleotide metabolism	45451.4	63793.9	80143.2	82266.5	91788.1	80917.5	60561.8	53284.2	63450.2	78658.2	0.54	0.600852	0.93
Glycine	Nucleotide metabolism	2.94016e+06	3.30747e+06	2.98445e+06	3.21976e+06	3.24489e+06	3.68458e+06	3.74363e+06	2.57278e+06	2.84808e+06	3.4287e+06	1.2	0.647075	1.04
Guanine	Nucleotide metabolism	3891.64	21550	19690.1	21887.7	18929.4	28227.5	35293.7	42984.5	17847.5	21088.2	0.52	0.0703144	1.69
Guanosine 5'-diphosphate	Nucleotide metabolism	17208.4	24519.4	28468	36330.9	21407.7	26252.2	29954.7	23563.9	36603.8	33659.2	0.3	0.304798	1.17
Guanosine 5'-monophosphate	Nucleotide metabolism	76441.1	75557.8	49672.1	59762.4	32357.2	28964.3	33015.9	44274.4	29771.4	36565.6	0.78	0.0242614	0.59
Guanosine diphosphate	Nucleotide metabolism	23329.2	34878	35163.7	38277.3	28597.8	28461.9	30771.9	29382.8	40689.1	42867.9	0.21	0.572812	1.07
His-Lys	Nucleotide metabolism	15267.7	8265.32	6386.45	8928.97	3021.17	6093.05	11616.1	12781.8	29275	16898.7	0.34	0.150434	1.83
Hypoxanthine	Nucleotide metabolism	491267	985322	804639	734399	661464	1.46705e+06	1.31434e+06	1.17999e+06	2.03837e+06	1.7498e+06	4.53	0.00161612	2.11
Inosine	Nucleotide metabolism	1.23388e+06	2.05327e+06	1.83798e+06	2.64176e+06	1.46114e+06	5.15549e+06	4.95578e+06	4.39979e+06	7.2663e+06	5.40112e+06	11.53	0.000170928	2.95
Inosine 5'-diphosphate	Nucleotide metabolism	5564.81	3777.45	5050.41	3896.46	4912.7	8877.4	4678.27	5608.2	18935.3	9323.1	0.33	0.0942134	2.04
Inosine 5'-monophosphate (IMP)	Nucleotide metabolism	13417.5	16185.8	10509.9	15956.8	26064.6	67744.5	54090.8	36157.7	122411	49348.4	1.24	0.0116286	4.01
Inosine 5'-triphosphate	Nucleotide metabolism	15717	16837.4	16261.7	19553.2	14831.9	24804.4	24820.6	22282.9	20403.7	24349.9	0.46	0.000471803	1.4
Inosine triphosphate	Nucleotide metabolism	6203.52	4250.01	4649.71	5940.86	4072.72	5697.95	5033.88	5225.82	6084.92	3245.66	0.12	0.959713	1.01
L-dihydroorotate	Nucleotide metabolism	400474	559636	529495	557404	571245	625391	647662	547737	669232	689383	1.8	0.0228365	1.21
Methylmalonic acid	Nucleotide metabolism	65208.1	149324	182756	198170	282367	261186	242036	200911	248590	308080	1.57	0.0866897	1.44
Orotate	Nucleotide metabolism	5989.98	21293.5	13696.1	19631.1	10594.6	54301.3	54430.7	50350.3	8351.64	10450.4	0.76	0.0904394	2.5
Pseudouridine	Nucleotide metabolism	7339.02	7404.63	7154.52	10282.8	9149.78	30109.7	36460.9	28985	6677.2	9189.13	0.64	0.0488788	2.7
Thymidine 5'-diphosphate	Nucleotide metabolism	46722	93429.1	80683.7	69450.3	79909.8	91619.3	66460	82429.2	70121.8	73053.1	0.13	0.773276	1.04
Thymidine 5'-monophosphate	Nucleotide metabolism	3428.55	5406.54	3986.02	6136.34	17092.7	23971.4	4448.63	2767.38	6153.04	4893.06	0.12	0.797335	1.17
Thymidine 5'-triphosphate	Nucleotide metabolism	19018	52553.3	19542.1	19154.6	12233	15910.5	13540.8	20670.6	22207.7	16685.3	0.4	0.386904	0.73
Thymine	Nucleotide metabolism	37042.1	27630.5	16885.8	23056.8	20822.6	9759.54	12191.1	19222.4	10243.6	7482.62	0.74	0.0103862	0.47
Udp-d-glucose	Nucleotide metabolism	634341	772349	650594	705486	760898	555326	635534	625099	566390	530344	2.44	0.00772619	0.83
Uracil	Nucleotide metabolism	31527	34211.3	49796.2	73539.7	23062.8	104854	99105.6	116602	202834	106768	1.39	0.0044428	2.97
Urea	Nucleotide metabolism	126077	131672	174167	102782	176438	194559	178572	179559	183899	182956	0.96	0.0215073	1.29
Uridine	Nucleotide metabolism	275926	308094	402302	693356	196499	1.0197e+06	929099	1.03044e+06	1.83252e+06	916148	5.01	0.00405383	3.05
Uridine 5'-diphosphate	Nucleotide metabolism	4.79243e+06	8.63976e+06	8.61474e+06	1.08356e+07	6.80365e+06	6.3825e+06	7.06138e+06	6.60397e+06	8.39528e+06	8.08115e+06	4.22	0.577447	0.92
Uridine 5'-monophosphate	Nucleotide metabolism	525701	2.28521e+06	622197	634596	386915	564369	461541	451575	537613	503836	2.78	0.303457	0.57
Uridine 5'-triphosphate (UTP)	Nucleotide metabolism	59558.1	57353.3	69003.4	72800	83387.8	29337	46344	37531.8	37697.9	33840	1.14	0.000434305	0.54
Uridine diphosphate glucose(UDP-D-Glucose)	Nucleotide metabolism	77537.8	87655.7	87488.3	58846.8	80772.4	59262.9	43352.7	91438.9	103896	83531.3	0.27	0.863613	0.97
Xanthine	Nucleotide metabolism	15983.7	22114.2	26293.8	35491.8	33631	93340.6	92057.6	69924.9	92972.8	102895	1.59	1.0492e-05	3.38
Xanthosine	Nucleotide metabolism	7838.55	21787.6	15437.8	24150.3	9928.99	54442.3	57073.1	49481.4	65932.2	56943.8	1.26	9.55912e-06	3.59
Xanthylic acid (XMP)	Nucleotide metabolism	15027.8	21290	22290.6	27257.2	23250.4	17285.3	15807.9	16507.2	14375.4	15633.5	0.5	0.0199537	0.73
(-)-riboflavin	Vitamins metabolism	33404.5	44676.3	44616.9	39147.8	54001.6	79601	102470	92078	85830.6	112167	1.38	6.35499e-05	2.19
.beta.-nicotinamide adenine dinucleotide phosphate	Vitamins metabolism	55971.7	60667.2	68663.7	78520.7	71690.1	58663.4	62448.3	64014	62759	79888.9	0.2	0.783229	0.98
.beta.-nicotinamide adenine dinucleotide(NAD)	Vitamins metabolism	117036	121566	124693	153484	148049	124892	127139	109224	112658	123289	0.77	0.138941	0.9
4-hydroxybenzoate	Vitamins metabolism	9183.24	9873.16	8731.26	8688.01	9664.94	27038.8	13391.4	11557.7	18146.8	8553.18	0.38	0.0789834	1.71
4-pyridoxic acid	Vitamins metabolism	24521.1	109196	98446.5	66553.5	127774	47062.7	28464.3	69323.8	52872.3	49819.3	0.91	0.100728	0.58
5-(2-hydroxyethyl)-4-methylthiazole	Vitamins metabolism	365479	119047	127630	125464	139228	112829	134749	150045	84848.8	108257	1.35	0.276024	0.67
7,8-dihydrobiopterin	Vitamins metabolism	7967.08	117972	135850	153365	155636	113667	108227	62670.2	159402	153592	0.87	0.873361	1.05
7,8-dihydro-l-biopterin	Vitamins metabolism	14571.3	13296.1	12554.4	5414.61	12716	16514.4	10178.7	12012	15119.4	10502.6	0.24	0.588472	1.1
beta-Nicotinamide D-ribonucleotide	Vitamins metabolism	92.73	206.9	181.86	244.48	113.98	150.8	95.62	310.64	93.45	24.16	0.03	0.571523	0.8
Bilirubin	Vitamins metabolism	5994.22	5042.93	5290.13	5407.15	5601.68	4748.73	7136.6	4493.28	5218.64	7675.12	0.06	0.578575	1.07
Biliverdin	Vitamins metabolism	5571.14	12773.1	12449.1	11308.2	12155.7	12602	10852.2	11953.9	2133.77	2506.51	0.2	0.322964	0.74
Dihydrofolic acid	Vitamins metabolism	1897.43	5840.89	3753.24	2259.62	3220.32	1513.47	1133.91	776.08	1659.17	956.89	0.21	0.0156341	0.36
Flavin adenine dinucleotide (FAD)	Vitamins metabolism	4186.48	5497.41	1578.82	4092.21	4098.29	2901	3513.67	3373.97	4208.97	4028.37	0.07	0.684907	0.93
Folate	Vitamins metabolism	6242.57	4463.8	4193.83	5398.9	6246.76	21086.3	23873.7	20567.8	22618.6	30749.6	0.85	9.96246e-06	4.48
Folinic acid	Vitamins metabolism	8319.56	12648.5	10597.6	12133.9	5281.95	7352.75	6749.09	7471.27	7014	8105.77	0.21	0.111871	0.75
Geranyl diphosphate	Vitamins metabolism	45691.3	65121	67510.3	84773.5	69240.9	72712.7	60745.9	37658.5	61047.9	46315.4	0.6	0.253732	0.84
Lumichrome	Vitamins metabolism	202597	219050	256970	161109	243184	247753	248937	238293	232829	284279	0.79	0.113017	1.16
NAD+	Vitamins metabolism	3.30139e+06	3.47308e+06	4.0964e+06	4.90429e+06	5.29427e+06	3.62449e+06	4.04424e+06	4.08764e+06	3.4221e+06	4.30091e+06	2.37	0.4726	0.92
Niacinamide	Vitamins metabolism	1.33856e+07	1.88893e+07	1.7579e+07	9.1558e+06	1.23358e+07	1.68427e+07	1.62728e+07	1.45666e+07	2.04816e+07	1.40556e+07	6.57	0.331932	1.15
Nicotinamide	Vitamins metabolism	103014	129285	147508	142144	59813.2	117594	124860	126054	86991.4	35905.2	0.5	0.464006	0.84
Nicotinamide adenine dinucleotide (NAD)	Vitamins metabolism	1534.28	3849.07	4472.22	5331.92	3175.75	1839.86	3154.91	1515.48	5165.52	2726.82	0.14	0.408688	0.78
Nicotinamide ribotide	Vitamins metabolism	77122	98867.8	86775.3	90586.3	74835.6	57970	54372.3	48108.4	46930.2	47474.8	1.22	0.0001101	0.6
Nicotinate d-ribonucleotide	Vitamins metabolism	39480.3	63625.7	64186.6	68595.1	18953.1	25259.4	29078.4	25025.7	22258	17037.4	0.75	0.0229276	0.47
Nicotine	Vitamins metabolism	9437.27	10304.4	14571	10510	13374.9	18301.5	12920	9087.53	11475.1	7922.88	0.1	0.887491	1.03
Nudifloramide	Vitamins metabolism	28414.6	61813.9	40710.1	61174.3	30373.5	21850.1	27617	27774.9	36412.3	25032.2	0.71	0.0596023	0.62
Pantothenate	Vitamins metabolism	1.68345e+06	6.12448e+06	9.0348e+06	8.63447e+06	8.91341e+06	8.37851e+06	7.21018e+06	4.82345e+06	8.41287e+06	8.20517e+06	6.85	0.743933	1.08
Pantothenic acid	Vitamins metabolism	520791	1.14764e+06	1.73325e+06	1.57441e+06	1.74919e+06	1.68605e+06	1.45747e+06	1.07362e+06	1.98867e+06	2.12574e+06	3.15	0.314886	1.24
Pantothenol	Vitamins metabolism	13268.6	10581.4	9047.48	4773.48	3504.69	5360.72	3258.57	10998.9	11434.1	7537.05	0.21	0.835246	0.94
Pheophorbide a	Vitamins metabolism	951.32	531.22	746.37	499.46	1224.88	5152.11	1630.93	2590.19	3384.48	2011.5	0.22	0.00953789	3.74
Propionic acid	Vitamins metabolism	50315.3	44361.7	44746.3	42719.3	38300.8	43215.1	33779.1	46843.4	37936.8	27543.6	0.55	0.150819	0.86
Protoporphyrin ix	Vitamins metabolism	4436.31	13158.1	8764.87	7343.79	6218.83	6290.28	5420.59	6455.12	5951.86	6325.12	0.16	0.237952	0.76
Pyridoxal	Vitamins metabolism	256085	159424	330218	200952	280171	398857	179812	68493.2	165194	200397	0.94	0.507798	0.83
Pyridoxamine 5'-phosphate	Vitamins metabolism	39738.6	63206.2	46111.2	61887	27683.6	37930.3	47210.4	38006.9	59297.6	32618.6	0.31	0.582007	0.9
Pyridoxamine 5-phosphate	Vitamins metabolism	5303.6	8267.06	3368.47	5251.35	6238.21	4030.93	14791.5	8492.65	8813.37	11361.5	0.29	0.0854389	1.67
Pyridoxine	Vitamins metabolism	3.62606e+06	3.38668e+06	4.15859e+06	2.52384e+06	4.59623e+06	6.9066e+06	6.58108e+06	6.38542e+06	7.14353e+06	6.27882e+06	8.87	5.58185e-05	1.82
Riboflavin	Vitamins metabolism	53384.3	58464.9	55556.1	42167.4	66206.4	90765.7	113678	108665	80218.6	114978	1.1	0.000373243	1.84
Sepiapterin	Vitamins metabolism	22339	25782.4	33423.2	25410.1	35749	92847.5	40713.2	26698.3	42466	32988.8	0.56	0.161106	1.65
Thiamine	Vitamins metabolism	2.336e+06	607256	644356	666891	710630	551254	671250	759206	430585	528940	3.54	0.269293	0.59
Thiamine monophosphate	Vitamins metabolism	2008.89	3011.61	1445.37	4185.48	622.29	3553.29	3926.19	2831.8	4214.15	3531.19	0.17	0.0745434	1.6
Trigonelline	Vitamins metabolism	5092.78	166834	49011.2	49782.1	57445.9	9849.31	14928.8	35935.9	5321.84	6666.31	0.93	0.100281	0.22
Vitamin k1 2,3-epoxide	Vitamins metabolism	5317.77	5342.49	5289.68	4752.84	7996.54	3178.9	9078.32	5672	2855.2	5544.33	0.1	0.715629	0.92
Lipidomics
Lipid Species	Class	WT-1	WT-2	WT-3	WT-4	WT-5	circLARP1B-Def-1	circLARP1B-Def-2	circLARP1B-Def-3	circLARP1B-Def-4	circLARP1B-Def-5	VIP	P-value	FC
AcCa(14:0)+H	AcCa	2.76105e+08	3.22158e+08	2.35378e+08	3.06955e+08	1.96596e+08	1.47354e+08	1.91177e+08	1.272e+08	2.02487e+08	1.81601e+08	1.25	0.00697998	0.64
AcCa(16:1)+H	AcCa	2.26198e+08	2.30451e+08	1.85453e+08	2.29907e+08	1.70963e+08	9.67047e+07	147294964	1.12628e+08	1.4762e+08	1.03196e+08	1.34	0.00080291	0.58
AcCa(18:1)+H	AcCa	6.30574e+08	6.03927e+08	4.87766e+08	5.95292e+08	4.71547e+08	3.45612e+08	4.22438e+08	4.54653e+08	4.48887e+08	3.84097e+08	1.25	0.00516291	0.74
Cer(d34:1)+HCOO	Cer	5.23424e+08	4.36989e+08	3.48319e+08	4.66132e+08	3.88815e+08	3.39305e+08	3.37927e+08	3.33179e+08	3.22381e+08	2.96001e+08	1	0.0092384	0.75
Cer(m34:2)+H	Cer	1.6095e+09	1.59678e+09	1.60982e+09	1.70381e+09	1.47833e+09	1.12016e+09	1.07699e+09	1.04697e+09	1.11541e+09	1.07897e+09	3.2	9.52171e-07	0.68
Cer(m42:2)+H	Cer	1.12151e+09	1.01152e+09	1.12299e+09	1.19349e+09	7.89188e+08	8.45569e+08	8.17987e+08	7.53498e+08	7.67805e+08	7.03066e+08	1.91	0.00704151	0.74
Cer(m42:3)+H	Cer	5.35781e+08	4.79587e+08	6.08616e+08	6.01089e+08	4.22931e+08	2.35323e+08	2.15689e+08	2.17598e+08	2.31421e+08	2.65312e+08	2.83	4.02329e-05	0.44
Cer(m42:4)+H	Cer	1.48616e+09	1.37542e+09	1.46586e+09	1.70997e+09	1.23181e+09	1.0918e+09	1077436364	1.02303e+09	1.05417e+09	1.07185e+09	2.61	0.00114225	0.73
Cer(m44:2)+H	Cer	461615324	4.13676e+08	3.94831e+08	4.21011e+08	3.24084e+08	5.99638e+08	5.823e+08	5.0958e+08	5.46374e+08	5.05417e+08	2.65	0.00111954	1.36
Cer(m44:3)+H	Cer	2.66341e+08	2.45311e+08	2.33018e+08	2.76445e+08	2.12375e+08	2.74917e+08	3.02887e+08	2.78326e+08	2.76023e+08	2.89224e+08	1.58	0.0178481	1.15
CerG2GNAc1(d42:1)+H	CerG2GNAc1	1.74662e+08	1.71437e+08	1.76183e+08	2.14721e+08	1.55746e+08	2.64214e+08	2.50307e+08	2.10718e+08	2.20862e+08	2.25883e+08	1.67	0.00383662	1.31
CerG3GNAc1(t42:0)+H-H2O	CerG3GNAc1	2.97108e+08	2.80834e+08	3.37029e+08	3.58392e+08	2.44779e+08	2.6372e+08	2.20034e+08	1.92373e+08	1.81604e+08	2.09703e+08	1.16	0.00647291	0.7
CerP(d43:1+O)+NH4	CerP	1.99493e+08	1.75702e+08	2.31576e+08	2.50455e+08	1.46676e+08	2.75188e+08	2.64031e+08	2.46781e+08	2.44362e+08	2.61845e+08	1.74	0.0183728	1.29
ChE(20:2)+NH4	ChE	8.71852e+07	8.40688e+07	7.73456e+07	9.76791e+07	9.84412e+07	9.96521e+07	1.59722e+08	1.15741e+08	1.2716e+08	9.17367e+07	1.05	0.0454138	1.34
ChE(26:6)+NH4	ChE	1.49311e+08	1.35071e+08	1.38869e+08	1.58471e+08	1.11641e+08	1.78628e+08	1.99149e+08	1.81326e+08	1.68633e+08	1.63127e+08	1.43	0.00433254	1.28
ChE(28:6)+NH4	ChE	1.02478e+08	7.85689e+07	9.98169e+07	1.05621e+08	66339671	1.36338e+08	1.25762e+08	1.27505e+08	1.19834e+08	1.26201e+08	1.33	0.002027	1.4
CL(68:2)-H	CL	1.08514e+08	9.46281e+07	1.15624e+08	1.00069e+08	9.05844e+07	5.70986e+07	5.27686e+07	5.16707e+07	4.31011e+07	4.52523e+07	1.16	8.99879e-06	0.49
CL(68:3)-H	CL	1.65659e+08	1.56711e+08	1.56342e+08	1.88767e+08	1.50496e+08	9.74413e+07	1.01233e+08	1.00588e+08	8.70166e+07	8.43115e+07	1.29	1.67501e-05	0.58
CL(70:1)+H	CL	5.83759e+08	4.51331e+08	5.36242e+08	6.16175e+08	4.23507e+08	2.15589e+08	2.27212e+08	1.97602e+08	2.22435e+08	2.30004e+08	2.89	4.06815e-05	0.42
CL(72:2)+H	CL	3.90665e+08	3.10742e+08	3.57707e+08	4.36907e+08	2.79993e+08	1.81775e+08	1.83438e+08	1.618e+08	1.79945e+08	2.12221e+08	2.07	0.00036253	0.52
CL(74:1)+H	CL	5.65471e+08	4.9831e+08	5.18251e+08	6.7963e+08	4.64697e+08	3.42022e+08	3.38447e+08	3.24719e+08	3.42995e+08	3.00461e+08	2.21	0.000484997	0.6
CL(74:3)+H	CL	3.68771e+08	3.45075e+08	4.11543e+08	4.7432e+08	3.17495e+08	2.22074e+08	2.41476e+08	2.12091e+08	2.21924e+08	2.48922e+08	1.88	0.000611401	0.6
CL(74:4)+H	CL	2.8797e+08	2.1578e+08	2.9364e+08	3.23621e+08	1.69406e+08	1.79421e+08	1.77868e+08	1.45453e+08	1.71506e+08	2.04857e+08	1.05	0.0250908	0.68
CL(75:4)-H	CL	8.2652e+08	7.00731e+08	6.52102e+08	7.99476e+08	7.11037e+08	5.78351e+08	5.96473e+08	5.78358e+08	5.92916e+08	5.40043e+08	1.14	0.00148542	0.78
DG(30:1e)+Na	DG	7.81003e+08	5.54404e+08	7.96125e+08	8.50314e+08	6.4571e+08	4.39557e+08	5.13739e+08	4.78979e+08	4.43692e+08	4.43e+08	2.27	0.00165095	0.64
DG(30:2e)+H	DG	1.96954e+08	1.41355e+08	1.62e+08	2.00437e+08	1.19993e+08	2.67072e+08	2.23133e+08	2.12227e+08	2.22049e+08	1.96638e+08	1.67	0.0151387	1.37
DG(31:2e)+H	DG	2.99813e+08	2.55473e+08	3.24819e+08	3.37228e+08	2.53941e+08	3.12692e+08	3.775e+08	3.57827e+08	3.42256e+08	3.30371e+08	1.75	0.041186	1.17
DG(32:1e)+Na	DG	4.54774e+09	3.72085e+09	4.45124e+09	4.77487e+09	3.86816e+09	3.03127e+09	3.13076e+09	3.0928e+09	2.94737e+09	2.92498e+09	4.76	0.000317991	0.71
DG(32:2e)+Na	DG	3.27195e+08	2.21776e+08	3.36431e+08	3.50902e+08	2.36894e+08	1.91338e+08	2.11108e+08	2.04135e+08	1.90792e+08	2.00656e+08	1.24	0.00832011	0.68
DG(33:1e)+Na	DG	1.69266e+08	1.56254e+08	1.82296e+08	1.98954e+08	1.44756e+08	9.89974e+07	9.17803e+07	7.68189e+07	7.82426e+07	1.04123e+08	1.42	8.2743e-05	0.53
DG(33:2e)+H	DG	3.87386e+08	3.08372e+08	4.1968e+08	3.89942e+08	3.0932e+08	4.40134e+08	4.62497e+08	4.23592e+08	4.3247e+08	4.36116e+08	2.11	0.012486	1.21
DG(33:3e)+H	DG	1.9015e+08	1.85147e+08	2.07562e+08	2.35667e+08	1.46995e+08	1.14589e+08	1.1095e+08	9.7213e+07	1.07111e+08	1.16137e+08	1.41	0.000494558	0.57
DG(34:1e)+Na	DG	3.46337e+09	3.04332e+09	3.33387e+09	4.21899e+09	2.59858e+09	2.34931e+09	2.30674e+09	2.17352e+09	2.25738e+09	2.51801e+09	4.16	0.00602876	0.7
DG(34:2e)+Na	DG	4.27435e+08	3.23828e+08	3.9604e+08	4.7371e+08	2.90745e+08	2.32105e+08	2.70447e+08	2.52034e+08	2.22374e+08	2.76573e+08	1.55	0.00559052	0.66
DG(34:3e)+H	DG	4.07993e+09	3.49246e+09	4.06324e+09	4.76116e+09	3.10641e+09	2.27252e+09	2.45558e+09	2.31064e+09	2.22299e+09	2.63007e+09	5.84	0.00080988	0.61
DG(34:4e)+H	DG	2.75992e+08	3.54291e+08	3.52827e+08	5.02671e+08	3.54725e+08	2.363e+08	2.02965e+08	1.89847e+08	1.36875e+08	3.53648e+08	1.46	0.0235093	0.61
DG(34:5e)+H	DG	3.33983e+08	2.18104e+08	3.36619e+08	354208408	2.76138e+08	1.91785e+08	2.11656e+08	2.04052e+08	1.90939e+08	2.01516e+08	1.35	0.00352802	0.66
DG(36:1)+NH4	DG	5.84505e+07	5.51046e+07	7.15705e+07	6.99438e+07	4.1531e+07	8.87985e+07	9.53311e+07	9.03271e+07	1.0472e+08	1.01442e+08	1.27	0.000377028	1.62
DG(36:1e)+Na	DG	5.40059e+07	5.32864e+07	6.81788e+07	6.71754e+07	4.68357e+07	8.83204e+07	9.69474e+07	8.79773e+07	1.01143e+08	9.14479e+07	1.25	9.37365e-05	1.61
DG(36:2e)+Na	DG	1.30124e+08	1.11558e+08	1.22085e+08	1.11665e+08	1.22037e+08	2.21527e+08	1.42082e+08	1.36487e+08	1.25666e+08	2.02249e+08	1.29	0.0468757	1.39
DG(36:3)+H	DG	3.38536e+08	3.64319e+08	3.62387e+08	2.11798e+08	2.62296e+08	1.96722e+08	2.17059e+08	2.06044e+08	2.03535e+08	1.9525e+08	1.22	0.00929137	0.66
DG(36:3e)+H	DG	3.23856e+09	2.98531e+09	3.33213e+09	4.05463e+09	2.49967e+09	2.28172e+09	2.38688e+09	2.202e+09	2.20282e+09	2.37315e+09	3.92	0.00661415	0.71
DG(36:4e)+H	DG	7.81382e+09	6.83535e+09	7.78169e+09	8.57268e+09	7.04182e+09	6.4128e+09	6.52139e+09	6.56728e+09	6.06083e+09	6.14188e+09	1.95	0.00462044	0.83
DG(36:4e)+Na	DG	1.61515e+09	1.49273e+09	2.15834e+09	1.89793e+09	1.33953e+09	1.34534e+09	1.12064e+09	1.09075e+09	8.85694e+08	1.514e+09	2.44	0.0234716	0.7
DG(36:5e)+H	DG	1.2667e+09	1.05598e+09	1.46902e+09	1.52183e+09	1.09071e+09	9.4419e+08	8.7746e+08	9.41059e+08	8.32182e+08	9.14854e+08	2.47	0.0045827	0.7
DG(36:5e)+Na	DG	2.66632e+08	2.88362e+08	2.88256e+08	3.05137e+08	2.46501e+08	1.37162e+08	1.51389e+08	1.25919e+08	1.51148e+08	1.46817e+08	1.88	2.00225e-06	0.51
DG(36:6e)+H	DG	6.12728e+08	6.26996e+08	8.69235e+08	8.61282e+08	542494438	4.7882e+08	4.20813e+08	3.35903e+08	2.74944e+08	5.02454e+08	2.42	0.00577438	0.57
DG(36:7e)+H	DG	1.49236e+08	3.54167e+07	1.01689e+08	1.72992e+08	9.82034e+07	1.00397e+08	3.34861e+07	2.87349e+07	3.13872e+07	3.29661e+07	1.06	0.0425669	0.41
DG(38:1)+NH4	DG	7.59121e+07	7.65765e+07	99839655	1.0084e+08	5.92935e+07	1.41178e+08	1.67273e+08	1.43932e+08	1.71707e+08	1.41991e+08	1.71	0.000135027	1.86
DG(38:2)+NH4	DG	5.57523e+07	6.18099e+07	6.39818e+07	5.27304e+07	3.93839e+07	1.00916e+08	1.21154e+08	1.11461e+08	1.25238e+08	1.16423e+08	1.55	8.68473e-06	2.1
DG(38:2e)+Na	DG	1.49375e+08	1.02227e+08	1.23901e+08	1.00572e+08	9.44345e+07	1.5417e+08	1.5738e+08	1.44072e+08	1.44245e+08	1.47703e+08	1.3	0.00964214	1.31
DG(38:3)+NH4	DG	6.77092e+07	7.39855e+07	8.27092e+07	9.57468e+07	5.78765e+07	9.29568e+07	1.01458e+08	1.02417e+08	1.05964e+08	8.13633e+07	1.02	0.0265997	1.28
DG(38:6e)+Na	DG	5.19245e+08	5.01241e+08	6.31063e+08	6.18567e+08	4.80307e+08	3.86762e+08	4.13857e+08	4.10939e+08	3.93551e+08	3.8706e+08	1.54	0.0013919	0.72
DG(40:1)+NH4	DG	7.72443e+07	7.19479e+07	1.13093e+08	8.17358e+07	5.51419e+07	8.48004e+07	1.89016e+08	1.59111e+08	1.50765e+08	1.32193e+08	1.5	0.0121995	1.79
DG(40:5)+H	DG	3.48615e+07	3.81058e+07	3.6151e+07	3.17729e+07	2.61241e+07	5.0521e+07	6.84299e+07	5.45967e+07	6.65679e+07	5.61913e+07	1.02	0.000222444	1.77
DG(40:9e)+H	DG	5.19225e+08	5.01118e+08	6.31085e+08	6.18577e+08	4.80295e+08	3.85979e+08	4.13473e+08	4.10959e+08	3.93535e+08	3.86519e+08	1.55	0.0013826	0.72
DG(42:2)+NH4	DG	1.32829e+08	1.08807e+08	1.35649e+08	1.35466e+08	9.28602e+07	175489792	1.91054e+08	1.74488e+08	1.83343e+08	1.87518e+08	1.68	0.000167274	1.51
DG(44:5)+H	DG	1.05093e+08	8.87162e+07	1.09993e+08	1.07893e+08	7.3073e+07	1.34963e+08	1.48841e+08	1.35108e+08	145635675	1.43132e+08	1.45	0.000371688	1.46
GM3(d42:1)-H	GM3	6.30803e+07	5.83597e+07	7.06297e+07	6.13978e+07	6.19089e+07	2.92557e+07	2.71643e+07	2.58101e+07	2.31789e+07	2.57077e+07	1.01	2.10089e-07	0.42
Hex1Cer(d31:1)+HCOO	Hex1Cer	1.2388e+08	1.10508e+08	1.05395e+08	1.24464e+08	1.12141e+08	6.6489e+07	6.83796e+07	6.76949e+07	6.61412e+07	6.56563e+07	1.07	1.44998e-06	0.58
Hex1Cer(d42:1)-H	Hex1Cer	1.142e+09	9.00509e+08	9.0687e+08	9.97306e+08	8.29042e+08	7.44087e+08	7.68635e+08	7.40477e+08	6.89036e+08	6.93858e+08	1.57	0.00357271	0.76
Hex1Cer(d42:2)-H	Hex1Cer	7.33173e+08	5.85851e+08	5.49602e+08	6.71126e+08	5.62795e+08	4.38103e+08	4.3712e+08	4.34232e+08	3.99696e+08	4.00532e+08	1.87	0.000598404	0.68
Hex1Cer(m41:4)+H	Hex1Cer	1.03675e+09	8.83703e+08	1.21067e+09	1.30447e+09	7.49993e+08	1.4006e+09	1.36001e+09	1.25992e+09	1.23886e+09	1.32351e+09	3.85	0.0301771	1.27
Hex1Cer(m42:2)+H	Hex1Cer	3.1623e+09	3.09355e+09	3.0591e+09	3.76788e+09	2.3131e+09	2.35484e+09	2.69624e+09	2.28965e+09	2.40073e+09	2.35564e+09	2.2	0.0259691	0.79
Hex1Cer(m42:3)+H	Hex1Cer	1.60368e+09	1.40846e+09	1.48351e+09	1.9102e+09	1.18693e+09	1.12528e+09	1.16005e+09	1.05715e+09	1.08473e+09	1.07501e+09	2.52	0.00848197	0.72
Hex1Cer(t34:1)+HCOO	Hex1Cer	5.27714e+08	4.24714e+08	4.01138e+08	4.86355e+08	4.06835e+08	2.18378e+08	3.82744e+08	2.42205e+08	3.6836e+08	3.16532e+08	1.39	0.0081825	0.68
Hex1Cer(t36:2)+HCOO	Hex1Cer	1.93726e+08	1.6183e+08	1.53865e+08	1.83161e+08	1.4412e+08	6.78376e+07	1.28442e+08	1.28643e+08	1.26321e+08	6.3921e+07	1.01	0.00677813	0.62
Hex1Cer(t38:4)+HCOO	Hex1Cer	3.06452e+08	2.41109e+08	2.43392e+08	2.90638e+08	2.39306e+08	1.83612e+08	1.91439e+08	1.91629e+08	1.82667e+08	1.71101e+08	1.17	0.000623765	0.7
Hex1Cer(t40:1)+HCOO	Hex1Cer	4.69758e+07	3.91888e+07	3.36883e+07	4.51554e+07	3.57512e+07	9.29821e+07	9.71515e+07	8.8295e+07	9.55502e+07	8.78854e+07	1.45	1.96159e-07	2.3
Hex1Cer(t40:6)+HCOO	Hex1Cer	3.90961e+08	3.52012e+08	3.28583e+08	3.88308e+08	3.32554e+08	2.43014e+08	2.61631e+08	2.59618e+08	2.51379e+08	2.42715e+08	1.36	5.85945e-05	0.7
Hex1Cer(t42:0)+H-H2O	Hex1Cer	2.14803e+09	2.27946e+09	2.20199e+09	2.59519e+09	1.68059e+09	1.69194e+09	1.88193e+09	1.68432e+09	1.70791e+09	1.67365e+09	1.78	0.0176942	0.79
Hex2Cer(d42:1)-H	Hex2Cer	8.60011e+08	6.57849e+08	6.59192e+08	7.14198e+08	6.41566e+08	5.46823e+08	5.23805e+08	5.20202e+08	4.79328e+08	4.97428e+08	1.62	0.00174202	0.73
Hex2Cer(d42:2)-H	Hex2Cer	4.20138e+08	3.22523e+08	3.05376e+08	3.41209e+08	3.08706e+08	2.57397e+08	2.36212e+08	2.44479e+08	2.29168e+08	2.3628e+08	1.19	0.00183082	0.71
Hex2Cer(m35:0)-H	Hex2Cer	1.43972e+08	1.19493e+08	1.26662e+08	1.33157e+08	1.08195e+08	1.58752e+08	1.68076e+08	1.66215e+08	1.61316e+08	1.55961e+08	1.37	0.000551706	1.28
Hex2Cer(m35:1)-H	Hex2Cer	8.68215e+08	7.17956e+08	7.31761e+08	7.93407e+08	6.88369e+08	1.00504e+09	1.01696e+09	1.01594e+09	1.01739e+09	9.615e+08	3.51	9.18385e-05	1.32
Hex2Cer(m37:1)-H	Hex2Cer	1.34375e+08	1.14662e+08	1.07928e+08	1.25993e+08	1.01176e+08	1.58083e+08	1.65283e+08	1.6604e+08	1.593e+08	1.48776e+08	1.44	0.000229857	1.37
Hex2Cer(m37:2)-H	Hex2Cer	6.36573e+07	5.25662e+07	5.04669e+07	5.81982e+07	4.85257e+07	9.65305e+07	9.3891e+07	1.02905e+08	9.98842e+07	9.14546e+07	1.34	1.80124e-06	1.77
Hex2Cer(m42:2)+H	Hex2Cer	1.09978e+09	8.56282e+08	1.00455e+09	1.0415e+09	7.34845e+08	6.98194e+08	6.55883e+08	6.13019e+08	6.45604e+08	6.26465e+08	2.34	0.00231561	0.68
Hex2Cer(m42:3)+H	Hex2Cer	4.14973e+08	3.92855e+08	3.7363e+08	5.05922e+08	3.44753e+08	2.96707e+08	2.90907e+08	2.74292e+08	2.51821e+08	2.77338e+08	1.53	0.00200791	0.68
Hex2Cer(t42:1)+H-H2O	Hex2Cer	9.47479e+07	6.4859e+07	6.69001e+07	8.9187e+07	4.9676e+07	8.88391e+06	8.61093e+06	1.39832e+07	1.21684e+07	1.25413e+07	1.34	7.78401e-05	0.15
Hex3Cer(d34:1)-H	Hex3Cer	3.88046e+08	3.22774e+08	3.40303e+08	3.62458e+08	3.35606e+08	1.45416e+08	1.33403e+08	1.26714e+08	1.09828e+08	1.2181e+08	2.51	1.33159e-07	0.36
Hex3Cer(d40:1)-H	Hex3Cer	1.53941e+08	1.35272e+08	1.5123e+08	1.40366e+08	1.39416e+08	6.97873e+07	5.86919e+07	5.57019e+07	4.93343e+07	5.5315e+07	1.55	1.17976e-07	0.4
Hex3Cer(d42:1)-H	Hex3Cer	6.76519e+08	5.7058e+08	6.5141e+08	6.36265e+08	5.9255e+08	2.78973e+08	2.32922e+08	2.20057e+08	2.00462e+08	2.21017e+08	3.35	1.54306e-07	0.37
Hex3Cer(d42:2)-H	Hex3Cer	5.25089e+08	4.35429e+08	4.5732e+08	4.76587e+08	4.5497e+08	1.949e+08	1.60412e+08	1.57965e+08	1.43253e+08	1.55867e+08	2.96	1.14425e-07	0.35
Hex3Cer(m40:2)+H	Hex3Cer	1.1548e+08	8.98504e+07	1.0153e+08	1.13927e+08	8.15503e+07	5.42769e+07	4.57061e+07	3.70476e+07	3.75191e+07	4.26897e+07	1.24	5.38813e-05	0.43
Hex3Cer(m42:2)+H	Hex3Cer	4.57898e+08	3.92217e+08	4.84793e+08	4.84861e+08	3.22949e+08	1.82976e+08	1.62036e+08	1.37649e+08	1.32489e+08	1.67597e+08	2.76	3.33346e-05	0.37
Hex3Cer(m42:3)+H	Hex3Cer	3.45533e+08	3.05628e+08	3.79319e+08	3.96836e+08	2.46187e+08	1.56225e+08	1.01223e+08	1.01307e+08	9.89863e+07	1.20025e+08	2.47	6.82726e-05	0.35
Hex3Cer(t44:3)+H-H2O	Hex3Cer	1.01987e+09	9.93834e+08	1.366e+09	1.2691e+09	8.52118e+08	4.61378e+08	4.09607e+08	3.85716e+08	3.88876e+08	4.95622e+08	4.27	0.00012038	0.39
LPC(16:0)+HCOO	LPC	2.12443e+08	1.78175e+08	1.70256e+08	1.66274e+08	1.81738e+08	1.10938e+08	7.92473e+07	9.77004e+07	8.54126e+07	1.43232e+08	1.26	0.00050267	0.57
LPC(18:1)+HCOO	LPC	3.06423e+08	2.7126e+08	2.36079e+08	2.46366e+08	2.01604e+08	4.89536e+07	1.34327e+08	4.04751e+07	1.28899e+08	5.25313e+07	2.12	0.00023209	0.32
LPC(20:3)+H	LPC	3.14222e+08	3.93544e+08	2.54781e+08	3.86682e+08	3.01509e+08	1.84617e+08	2.05472e+08	1.26601e+08	1.68303e+08	1.73738e+08	1.87	0.000660262	0.52
LPS(37:0)+H	LPS	194.6	1.94653e+06	7.91322e+06	7.19449e+06	3.03739e+06	4.97317e+07	5.28808e+07	5.4873e+07	4.87274e+07	5.28941e+07	1.33	6.66149e-09	12.9
MG(18:3e)+H	MG	3.94382e+08	3.87568e+08	4.43031e+08	4.88993e+08	3.35866e+08	3.04204e+08	3.285e+08	2.77221e+08	2.96499e+08	3.22301e+08	1.21	0.00544834	0.75
PA(42:5)-H	PA	1.45756e+09	1.18784e+09	1.09196e+09	1.47853e+09	1.12966e+09	9.93773e+08	1.05869e+09	1.0865e+09	8.67738e+08	9.59181e+08	1.38	0.0164989	0.78
PC(16:0e)+Na	PC	1.58405e+08	2.02897e+08	1.75762e+08	1.38047e+08	1.55246e+08	1.10824e+08	7.34563e+07	1.00184e+08	6.59499e+07	1.47868e+08	1.03	0.00665428	0.6
PC(16:1e)+H	PC	4.41052e+08	5.852e+08	4.98612e+08	4.78153e+08	3.81386e+08	3.03064e+08	2.42714e+08	1.93088e+08	2.00065e+08	3.23762e+08	2.2	0.000780583	0.53
PC(18:0e)+H	PC	4.37026e+08	4.11178e+08	3.43587e+08	3.76921e+08	3.71199e+08	2.94659e+08	1.93653e+08	2.10016e+08	1.52584e+08	2.93536e+08	1.74	0.00122206	0.59
PC(18:2e)+H	PC	1.50115e+08	1.92497e+08	1.63898e+08	1.63752e+08	1.12474e+08	1.19897e+08	7.54206e+07	7.29017e+07	6.63972e+07	1.12483e+08	1.11	0.00437042	0.57
PC(20:3e)+Na	PC	3.17963e+08	3.8612e+08	2.56603e+08	3.81132e+08	2.82395e+08	1.8841e+08	1.70394e+08	1.14638e+08	1.34724e+08	1.8341e+08	1.97	0.00049985	0.49
PC(20:4e)+H	PC	1.48385e+08	1.98117e+08	1.44752e+08	1.88627e+08	1.63022e+08	8.87078e+07	6.23443e+07	5.5239e+07	6.47056e+07	1.14891e+08	1.47	0.000335551	0.46
PC(22:5e)+H	PC	1.10109e+08	1.28614e+08	1.06574e+08	172283762	1.52497e+08	5.88122e+07	2.19527e+07	4.0552e+07	2.94708e+07	73430718	1.5	0.00047168	0.33
PC(29:1)+H	PC	1.60595e+09	1.56342e+09	1.26535e+09	1.60319e+09	1.35262e+09	9.62118e+08	1.00194e+09	9.95323e+08	904044578	1.02883e+09	3.05	0.000144452	0.66
PC(29:1e)+H	PC	7.06562e+07	7.83162e+07	8.56442e+07	9.09792e+07	6.11115e+07	1.02298e+07	1.39497e+07	6.51139e+06	8.14016e+06	1.39977e+07	1.43	2.01909e-06	0.14
PC(29:2)+H	PC	2.61431e+08	1.66948e+08	1.70774e+08	2.02879e+08	1.26257e+08	1.42202e+08	1.03558e+08	1.04796e+08	1.25541e+08	1.0281e+08	1.03	0.0189784	0.62
PC(30:0e)+HCOO	PC	1.0673e+08	8.98284e+07	8.66415e+07	1.00568e+08	8.88668e+07	1.42019e+08	1.51943e+08	1.52459e+08	1.52177e+08	1.32412e+08	1.51	1.4527e-05	1.55
PC(30:1)+H	PC	4.09924e+08	3.6184e+08	4.50165e+08	4.55837e+08	3.07877e+08	2.10686e+08	2.19047e+08	2.08114e+08	2.10956e+08	2.36588e+08	2.11	0.000225222	0.55
PC(30:1)+HCOO	PC	786613174	5.82046e+08	5.01354e+08	6.48979e+08	5.74702e+08	4.37594e+08	5.47275e+08	4.63929e+08	4.53192e+08	4.30667e+08	1.12	0.0198074	0.75
PC(31:1)+H	PC	3.69654e+08	2.16208e+08	3.74135e+08	4.52328e+08	2.72979e+08	2.6228e+08	2.2492e+08	1.52694e+08	2.10512e+08	2.0975e+08	1.37	0.0241791	0.63
PC(31:1)+HCOO	PC	4.00784e+08	3.03349e+08	2.72254e+08	3.59755e+08	2.91749e+08	2.30047e+08	2.41189e+08	2.42542e+08	2.31502e+08	2.23684e+08	1.1	0.00510423	0.72
PC(31:2)+H	PC	3.29885e+09	2.80061e+09	3.07294e+09	3.64051e+09	2.42195e+09	1.80846e+09	2.01867e+09	1.76353e+09	1.92033e+09	1.92121e+09	5.1	0.000612852	0.62
PC(32:0e)+HCOO	PC	4.29717e+08	3.82009e+08	3.7643e+08	4.22881e+08	3.45893e+08	4.65241e+08	4.78052e+08	478955718	469519376	4.61556e+08	2.17	0.00108673	1.2
PC(32:1)+HCOO	PC	5.96744e+09	4.90457e+09	4.60445e+09	5.62772e+09	4.71943e+09	4.20262e+09	4.44872e+09	4.47129e+09	4.30687e+09	4.15336e+09	1.2	0.0151892	0.84
PC(32:1)-CH3	PC	2.63934e+09	2.14101e+09	2.16693e+09	2.47778e+09	2.15823e+09	1.37213e+09	1.43731e+09	1.46463e+09	1.39934e+09	1.34264e+09	4.53	2.28162e-05	0.61
PC(32:2)+H	PC	4.26373e+08	3.74282e+08	3.97622e+08	4.52002e+08	3.25338e+08	2.29746e+08	2.12485e+08	1.99096e+08	2.49192e+08	2.25578e+08	2.05	7.99942e-05	0.56
PC(32:2)+HCOO	PC	9.92387e+08	7.51867e+08	677719245	9.37514e+08	7.30897e+08	5.89347e+08	5.39871e+08	5.93454e+08	5.49865e+08	5.27254e+08	2.01	0.00351504	0.68
PC(33:0)+HCOO	PC	1.81904e+08	1.46213e+08	1.38682e+08	1.62991e+08	1.34994e+08	1.72526e+08	1.87207e+08	1.75141e+08	1.77743e+08	166146181	1.2	0.0407036	1.15
PC(33:1)+H	PC	1.64964e+10	1.54178e+10	1.72237e+10	20577958589	1.34946e+10	1.23601e+10	1.18586e+10	1.17914e+10	1.17613e+10	1.24974e+10	8.67	0.00457001	0.72
PC(33:1)+HCOO	PC	1.33509e+09	1.09576e+09	1.05152e+09	1.27242e+09	1.04822e+09	9.19789e+08	9.78676e+08	9.84571e+08	9.14902e+08	8.82869e+08	1.07	0.00737694	0.81
PC(33:2)+H	PC	1.80298e+10	1.7056e+10	1.75562e+10	2.1683e+10	1.46888e+10	1.15437e+10	1.22645e+10	1.18288e+10	1.1973e+10	1.25921e+10	10.7	0.00099323	0.68
PC(33:2)+HCOO	PC	2.85489e+08	2.08862e+08	1.96041e+08	2.5993e+08	2.12961e+08	1.60486e+08	1.65065e+08	1.6653e+08	1.59311e+08	1.52785e+08	1.05	0.00314421	0.69
PC(33:2e)+H	PC	2.95559e+09	2.88549e+09	3.15924e+09	3.51888e+09	2.46041e+09	2.4318e+09	2.66929e+09	2.29787e+09	2.3476e+09	2.38832e+09	1.92	0.0151948	0.81
PC(33:3)+H	PC	996333177	8.96331e+08	9.66676e+08	1.12083e+09	7.04761e+08	6.91143e+08	6.75042e+08	6.60907e+08	6.43792e+08	6.70539e+08	2.12	0.00455431	0.71
PC(33:4)+H	PC	4.02455e+08	3.14265e+08	4.68227e+08	5.62088e+08	2.65745e+08	2.06629e+08	2.03812e+08	1.69857e+08	3.09658e+08	2.65334e+08	1.71	0.019119	0.57
PC(34:0)+HCOO	PC	1.13912e+08	1.03253e+08	9.8406e+07	1.20128e+08	1.0246e+08	1.43307e+08	1.48664e+08	1.39678e+08	1.46125e+08	1.25339e+08	1.28	0.000439586	1.31
PC(34:0e)+Na	PC	1.17465e+08	1.10717e+08	1.16886e+08	1.33835e+08	87241459	1.50218e+08	1.59215e+08	1.45406e+08	1.47944e+08	1.39426e+08	1.35	0.00265169	1.31
PC(34:3)+Na	PC	8.2738e+08	5.69523e+08	7.70293e+08	1.13764e+09	6.47086e+08	4.43773e+08	4.11266e+08	3.3245e+08	4.19841e+08	4.60473e+08	2.85	0.00558378	0.52
PC(34:3e)+HCOO	PC	2.1334e+08	1.7527e+08	1.70156e+08	2.00704e+08	1.59094e+08	8.01828e+07	1.39977e+08	1.42011e+08	1.37986e+08	7.67143e+07	1.04	0.00549937	0.63
PC(35:1)+HCOO	PC	2.92794e+08	2.29379e+08	2.14185e+08	2.65957e+08	2.22307e+08	2.83401e+08	2.94818e+08	2.97529e+08	2.93011e+08	2.70377e+08	1.58	0.0256976	1.18
PC(35:2)+Na	PC	5.60532e+08	4.34747e+08	5.79112e+08	8.18568e+08	3.99868e+08	3.72044e+08	3.63711e+08	3.33662e+08	3.09924e+08	3.8144e+08	1.81	0.0247673	0.63
PC(35:2e)+H	PC	2.68171e+09	2.5082e+09	3.10704e+09	3.49698e+09	2.16194e+09	2.17369e+09	2216493680	2.06019e+09	2.09124e+09	2.0305e+09	2.72	0.0207599	0.76
PC(35:4)+H	PC	3.28395e+08	2.55114e+08	4.15952e+08	4.36488e+08	2.12256e+08	1.82394e+08	2.97411e+08	1.79405e+08	2.06736e+08	1.79512e+08	1.26	0.0400241	0.63
PC(36:1e)+HCOO	PC	4.16427e+08	3.20646e+08	3.37164e+08	3.75856e+08	2.89659e+08	4.23015e+08	4.30578e+08	4.49286e+08	4.23458e+08	4.26475e+08	2.14	0.0064225	1.24
PC(36:4)+HCOO	PC	4.65096e+08	3.94184e+08	3.52953e+08	4.42066e+08	3.77116e+08	2.73023e+08	2.85832e+08	2.89222e+08	2.7642e+08	2.59141e+08	1.51	0.000302725	0.68
PC(36:4e)+HCOO	PC	2.42176e+08	1.8661e+08	1.73961e+08	2.18115e+08	1.76809e+08	2.33343e+08	2.38907e+08	2.4139e+08	2.28542e+08	2.22736e+08	1.41	0.0400121	1.17
PC(36:5e)+HCOO	PC	3.06862e+08	2.41227e+08	2.4381e+08	2.90984e+08	2.37097e+08	1.83971e+08	1.91796e+08	1.91781e+08	1.81073e+08	1.68885e+08	1.17	0.000707901	0.7
PC(36:6)+H	PC	1.02239e+09	8.88122e+08	9.81252e+08	1.37896e+09	6.81009e+08	6.01354e+08	5.62941e+08	4.59044e+08	4.82132e+08	5.67796e+08	3.15	0.00454643	0.54
PC(37:2)+HCOO	PC	2.43908e+08	205244065	1.95421e+08	2.42061e+08	1.87622e+08	2.72375e+08	2.75684e+08	2.73247e+08	2.6969e+08	2.58294e+08	1.73	0.0019883	1.26
PC(37:5e)+H	PC	4.6445e+08	3.56551e+08	4.77791e+08	5.10869e+08	3.42192e+08	3.04443e+08	2.91503e+08	2.60042e+08	2.74358e+08	3.1005e+08	1.63	0.00375333	0.67
PC(37:6)+H	PC	1.81966e+09	1.86865e+09	2.01243e+09	2.07145e+09	1.7026e+09	1.05357e+09	1.12128e+09	1.10201e+09	1.06878e+09	1.07965e+09	4.46	2.15252e-06	0.57
PC(38:1)+HCOO	PC	1.52465e+08	1.26916e+08	1.33782e+08	1.41038e+08	1.14307e+08	1.68332e+08	1.78375e+08	1.75898e+08	1.71374e+08	1.65408e+08	1.42	0.000531541	1.29
PC(38:2)+HCOO	PC	9.08743e+08	7.58999e+08	7.76437e+08	8.3608e+08	7.37217e+08	1.08875e+09	1.07752e+09	1.07824e+09	1.05765e+09	1.01641e+09	3.62	5.48351e-05	1.32
PC(38:2e)+HCOO	PC	4.96439e+07	4.15444e+07	3.57212e+07	4.75992e+07	3.77421e+07	9.86745e+07	1.01501e+08	1.09293e+08	1.0123e+08	9.2072e+07	1.52	3.83498e-07	2.37
PC(38:3)+HCOO	PC	1.60395e+08	1.23893e+08	1.18767e+08	1.44119e+08	1.19409e+08	1.82674e+08	1.859e+08	2.0297e+08	2.00217e+08	1.9251e+08	1.65	0.000178489	1.45
PC(38:4)+Na	PC	8.28236e+09	7.74462e+09	9.40239e+09	1.11387e+10	6.55351e+09	6.18935e+09	5.90597e+09	4.81317e+09	6.39963e+09	6.00187e+09	6.69	0.0101281	0.68
PC(38:6)+H	PC	2.55339e+08	3.07151e+08	2.67135e+08	4.52487e+08	2.31172e+08	1.67384e+08	9.76359e+07	1.2595e+08	1.27779e+08	1.24867e+08	2.03	0.00281521	0.43
PC(38:6)+HCOO	PC	7.46187e+08	5.85271e+08	5.45221e+08	6.59239e+08	5.94118e+08	3.81603e+08	4.12037e+08	4.02722e+08	3.99702e+08	4.01808e+08	2.11	0.000215128	0.64
PC(38:6e)+HCOO	PC	2.26454e+08	1.72323e+08	176363965	2.10439e+08	1.72062e+08	2.38111e+08	2.37688e+08	243025414	2.33127e+08	2.2338e+08	1.55	0.00607566	1.23
PC(38:7e)+H	PC	4.64035e+08	4.23608e+08	6.71857e+08	4.16666e+08	4.62958e+08	4.61499e+08	2.31649e+08	2.285e+08	1.78259e+08	4.37664e+08	1.49	0.0436833	0.63
PC(38:7e)+HCOO	PC	4.42172e+08	3.84629e+08	3.69797e+08	4.34646e+08	3.68088e+08	2.77144e+08	2.84952e+08	2.89237e+08	2.86238e+08	2.74495e+08	1.42	9.13175e-05	0.71
PC(39:2)+Na	PC	1.38157e+08	1.15459e+08	1.16891e+08	1.59427e+08	1.00594e+08	8.07767e+07	7.65654e+07	7.13703e+07	7.66867e+07	6.97749e+07	1.07	0.00121276	0.6
PC(40:0)+H	PC	1.7966e+06	1.27884e+06	1.2836e+08	1.21795e+08	1.73142e+06	1.71289e+08	2.09408e+08	1.56489e+08	1.83948e+08	1.56785e+08	2.08	0.00445695	3.44
PC(40:0)+Na	PC	8.25912e+08	7.38966e+08	7.462e+08	8.2235e+08	5.57915e+08	1.03607e+09	1.27715e+09	1.15533e+09	1.12124e+09	1.24832e+09	4.34	0.000175102	1.58
PC(40:1e)+Na	PC	6.67124e+07	2.13916e+07	6.00056e+07	7.90696e+07	3.17519e+07	9.6584e+07	9.93503e+07	9.23383e+07	1.2339e+08	6.63168e+07	1.27	0.0148476	1.85
PC(40:2)+HCOO	PC	1.40819e+08	1.19778e+08	1.12674e+08	1.31636e+08	1.06045e+08	1.65792e+08	1.76639e+08	1.73654e+08	1.67608e+08	1.55604e+08	1.48	0.000238475	1.37
PC(40:3)+HCOO	PC	6.60967e+07	5.46545e+07	5.21558e+07	6.0507e+07	5.03898e+07	1.00625e+08	9.75803e+07	1.07376e+08	1.04064e+08	9.58796e+07	1.37	1.66138e-06	1.78
PC(41:5)+H	PC	1.38695e+08	1.15297e+08	1.17206e+08	1.59909e+08	1.00477e+08	8.11364e+07	7.71157e+07	7.15345e+07	7.6625e+07	7.00314e+07	1.06	0.00130931	0.6
PC(42:2)-CH3	PC	5.9579e+08	4.76887e+08	4.43983e+08	5.42712e+08	4.4862e+08	3.48791e+08	3.51764e+08	3.50881e+08	3.20663e+08	3.23217e+08	1.7	0.000665202	0.68
PC(42:2e)+H	PC	1.11358e+08	5.2656e+07	9.29149e+07	6.31764e+07	5.10445e+07	1.18183e+08	1.57309e+08	1.29242e+08	1.40033e+08	1.17261e+08	1.51	0.00330893	1.78
PC(48:7)+H	PC	5.60633e+07	5.48601e+07	5.8728e+07	7.21149e+07	4.40986e+07	1.70706e+07	1.94364e+07	1.92008e+07	1.96994e+07	1.85917e+07	1.05	2.81525e-05	0.33
PE(32:0p)+H	PE	3.30975e+08	2.74116e+08	3.63473e+08	3.61042e+08	2.33286e+08	2.0855e+08	2.04269e+08	1.88485e+08	1.79235e+08	2.04084e+08	1.54	0.00221468	0.63
PE(32:1)-H	PE	6.07916e+08	3.89319e+08	4.65191e+08	5.41545e+08	4.81531e+08	2.63933e+08	2.7231e+08	3.37871e+08	2.57374e+08	2.59798e+08	2.17	0.000576085	0.56
PE(32:1p)+H	PE	9.90625e+08	8.17526e+08	1.10079e+09	1.13171e+09	7.38935e+08	6.9243e+08	6.78477e+08	6.40971e+08	5.81563e+08	7.24776e+08	2.19	0.0069186	0.69
PE(32:2e)-H	PE	3.06812e+08	2.45212e+08	2.41341e+08	3.12801e+08	2.71958e+08	1.88544e+08	1.80737e+08	2.11751e+08	1.83916e+08	1.74664e+08	1.2	0.000647839	0.68
PE(33:1)-H	PE	1.24457e+08	1.10441e+08	9.69324e+07	1.246e+08	1.12336e+08	6.67886e+07	6.84254e+07	6.7779e+07	6.61547e+07	6.59332e+07	1.02	1.7701e-05	0.59
PE(34:0p)+H	PE	3.0529e+08	3.17698e+08	3.81011e+08	3.78691e+08	3.17254e+08	2.10603e+08	2.13428e+08	1.78566e+08	1.84755e+08	1.80925e+08	1.86	4.03295e-05	0.57
PE(34:1)-H	PE	5.58632e+09	4.52537e+09	4.56537e+09	5.18441e+09	4.52896e+09	2.95383e+09	3.06152e+09	3.09053e+09	2.96862e+09	2.85939e+09	6.48	2.64643e-05	0.61
PE(34:1p)+H	PE	8.33391e+09	7.84184e+09	9.32493e+09	1.01868e+10	6.75709e+09	6.32871e+09	6.84735e+09	6.16737e+09	6.46874e+09	6.64351e+09	4.92	0.0107703	0.76
PE(34:2)+Na	PE	2.72375e+08	2.40796e+08	3.22924e+08	3.57654e+08	2.15987e+08	2.0171e+08	2.11819e+08	1.93327e+08	1.92784e+08	2.03452e+08	1.08	0.014741	0.71
PE(34:2)-H	PE	9.52767e+08	5.59031e+08	7.21863e+08	8.7667e+08	7.84505e+08	3.79492e+08	5.39082e+08	5.50895e+08	5.29356e+08	5.11357e+08	2.08	0.005898	0.64
PE(34:2e)-H	PE	2.69918e+09	2.3075e+09	2.12067e+09	2.52812e+09	2.17594e+09	1.65124e+09	1.89448e+09	1.92143e+09	1.86607e+09	1.6235e+09	2.42	0.00185043	0.76
PE(34:2p)+H	PE	3.91654e+08	3.06695e+08	3.68083e+08	4.06676e+08	2.83746e+08	2.19744e+08	2.06098e+08	1.93841e+08	2.10213e+08	2.27056e+08	1.79	0.000469433	0.6
PE(35:0p)+H	PE	1.36489e+10	1.33191e+10	1.62487e+10	1.66964e+10	1.03206e+10	1.07672e+10	1.02764e+10	1.07161e+10	1.11401e+10	1.10331e+10	5.45	0.0227909	0.77
PE(35:1e)+Na	PE	1.69059e+08	1.71535e+08	2.22883e+08	2.49586e+08	1.74021e+08	1.14742e+08	1.54688e+08	1.26096e+08	1.32442e+08	1.36951e+08	1.02	0.00656706	0.67
PE(36:0)+Na	PE	7.33849e+08	6.62776e+08	6.64184e+08	8.5337e+08	6.00233e+08	8.99337e+08	9.1725e+08	8.67321e+08	9.07802e+08	9.04532e+08	3.25	0.00209871	1.28
PE(36:1)-H	PE	2.41031e+09	2.00991e+09	1.99793e+09	2.30782e+09	1.96052e+09	1.58428e+09	1.59307e+09	1.63476e+09	1.53166e+09	1.51425e+09	2.87	0.000337103	0.74
PE(36:1p)+H	PE	2.95257e+09	2.88771e+09	3.15323e+09	3.52401e+09	2.46046e+09	2.43652e+09	2.67219e+09	2.2999e+09	2.35406e+09	2.3949e+09	1.87	0.0159528	0.81
PE(36:2)-H	PE	2.901e+09	2.01884e+09	2.06208e+09	2.90244e+09	2.54712e+09	1.82503e+09	1.63841e+09	2.0581e+09	1.77409e+09	1.76424e+09	2.63	0.0110781	0.73
PE(36:2p)+H	PE	2964715982	2.56729e+09	2.85378e+09	3.4017e+09	2.09258e+09	2.13542e+09	2.21726e+09	1.92896e+09	2.01967e+09	2.08536e+09	3	0.0138691	0.75
PE(36:2p)+Na	PE	3.21284e+09	2.68768e+09	3.19446e+09	3.47501e+09	2.29638e+09	2.15715e+09	2.2266e+09	2.02103e+09	2.1779e+09	2.27398e+09	3.54	0.00595193	0.73
PE(36:3)-H	PE	2.989e+08	2.34901e+08	2.29045e+08	2.69947e+08	2.34808e+08	1.78172e+08	1.80939e+08	1.82584e+08	1.77732e+08	1.69774e+08	1.11	0.000542625	0.7
PE(36:3e)-H	PE	9.29682e+08	7.49436e+08	7.1837e+08	8.81613e+08	7.48502e+08	6.38031e+08	6.28315e+08	6.48777e+08	6.20869e+08	5.94878e+08	1.25	0.00309005	0.78
PE(36:4)+Na	PE	2.70823e+08	1.99025e+08	2.36942e+08	3.27314e+08	1.9434e+08	1.51757e+08	1.54643e+08	1.53819e+08	1.45493e+08	1.37934e+08	1.4	0.00456524	0.61
PE(36:4p)+H	PE	5.47476e+09	4.42793e+09	5.49431e+09	5.92901e+09	3.65951e+09	4.12413e+09	4.08102e+09	3.67613e+09	3.71651e+09	4.25723e+09	2.45	0.0447366	0.79
PE(37:0e)+Na	PE	8.41302e+09	6.73601e+09	7.78859e+09	9.09099e+09	7.49407e+09	6.97878e+09	7.16805e+09	5.75223e+09	6.07879e+09	7.02771e+09	1.59	0.0294373	0.84
PE(37:2e)+Na	PE	3.00801e+08	1.59367e+08	2.52086e+08	2.73558e+08	2.09326e+08	1.77208e+08	6.19013e+07	1.36584e+08	5.93223e+07	1.3231e+08	1.6	0.00598485	0.47
PE(38:1)+Na	PE	2.12576e+08	1.76809e+08	1.96703e+08	2.01937e+08	1.68022e+08	1.42101e+08	1.30701e+08	9.9879e+07	1.23465e+08	1.42593e+08	1.09	0.000515783	0.67
PE(38:2)-H	PE	1.05905e+08	8.41013e+07	8.05292e+07	9.42311e+07	7.45368e+07	1.27876e+08	1.29612e+08	133054526	1.25204e+08	1.26652e+08	1.37	9.85479e-05	1.46
PE(38:2p)+H	PE	4.80976e+07	4.44651e+07	4.99985e+07	4.95058e+07	4.62424e+07	6.94774e+07	8.58791e+07	8.19512e+07	8.90188e+07	8.05989e+07	1.19	1.07735e-05	1.71
PE(38:3)+H	PE	7.40549e+08	6.90477e+08	6.73267e+08	8.51679e+08	5.43431e+08	8.78249e+08	9.36423e+08	8.84791e+08	9.29616e+08	8.94507e+08	3.29	0.00402358	1.29
PE(38:3)+Na	PE	1.81829e+09	1.86839e+09	2.01162e+09	2.06766e+09	1.70726e+09	1.05285e+09	1.12087e+09	1.10637e+09	1.06711e+09	1.07966e+09	4.45	1.92059e-06	0.57
PE(38:3)-H	PE	2.46082e+08	1.87404e+08	1.76163e+08	2.20222e+08	1.87495e+08	2.56469e+08	2.61145e+08	2.5831e+08	2.47618e+08	2.48626e+08	1.63	0.00486148	1.25
PE(38:3p)+Na	PE	2.51525e+08	2.36653e+08	2.48983e+08	2.81371e+08	2.07153e+08	1.60144e+08	1.51431e+08	1.39923e+08	1.48696e+08	1.60928e+08	1.47	7.90723e-05	0.62
PE(38:4p)+H	PE	4.15097e+08	3.50447e+08	4.01487e+08	4.42851e+08	2.87015e+08	2.74507e+08	2.81833e+08	2.51407e+08	2.59992e+08	2.59721e+08	1.42	0.00365583	0.7
PE(38:5p)+H	PE	3.2418e+09	2.7055e+09	3.32071e+09	3.55396e+09	2.30976e+09	2.1967e+09	2.2467e+09	2.04802e+09	2.24928e+09	2.34717e+09	3.45	0.00823064	0.73
PE(38:6)-H	PE	3.56001e+08	3.10908e+08	2.80188e+08	3.35157e+08	2.91061e+08	1.62669e+08	1.719e+08	1.72821e+08	1.62976e+08	1.57396e+08	1.93	6.05486e-06	0.53
PE(38:6e)-H	PE	8.20115e+08	6.94437e+08	6.46502e+08	7.8884e+08	7.04368e+08	5.70179e+08	5.91838e+08	5.73028e+08	5.87556e+08	5.37542e+08	1.13	0.00143345	0.78
PE(39:3)+Na	PE	3.37888e+08	3.02084e+08	3.64027e+08	3.55207e+08	2.88482e+08	2.62774e+08	2.26914e+08	2.0918e+08	2.25158e+08	2.36104e+08	1.32	0.000470264	0.7
PE(39:4e)+Na	PE	8.96889e+09	8.01568e+09	1.20475e+10	1.04583e+10	8.43897e+09	6.02095e+09	6.43508e+09	5.39445e+09	5.97499e+09	6.24827e+09	8.4	0.00156326	0.63
PE(39:5e)+H	PE	6.91679e+09	6.24555e+09	7.45868e+09	8.63273e+09	5.46414e+09	4.70149e+09	4.87635e+09	4.22191e+09	4.61142e+09	5.07092e+09	6.48	0.00375697	0.68
PE(40:3p)+H	PE	3.94042e+07	6.69558e+07	5.9995e+07	8.22807e+07	5.43133e+07	1.14471e+08	1.16406e+08	1.21051e+08	8.09742e+07	9.52252e+07	1.32	0.00245911	1.74
PE(40:4e)+Na	PE	1.35942e+08	1.1346e+08	1.41405e+08	1.42715e+08	8.83168e+07	1.58849e+08	1.62818e+08	1.51307e+08	1.49828e+08	1.59975e+08	1.33	0.0171765	1.26
PE(40:6)-H	PE	6.81892e+08	5.86641e+08	5.71083e+08	6.44588e+08	5.51444e+08	3.7e+08	3.80854e+08	3.95064e+08	3.80183e+08	3.61352e+08	2.25	1.5742e-05	0.62
PE(40:6p)+H	PE	2.818e+09	2.47912e+09	2.81803e+09	3.04634e+09	2.18414e+09	2.1096e+09	2.17553e+09	2.051e+09	2.0782e+09	2.19551e+09	2.46	0.00743648	0.8
PE(40:7)-H	PE	4.83684e+08	3.94792e+08	3.60566e+08	4.47378e+08	4.01291e+08	2.61627e+08	2.72142e+08	2.73457e+08	2.62742e+08	2.51431e+08	1.76	0.00011371	0.63
PE(42:1)+Na	PE	1.51655e+08	1.57933e+08	1.4678e+08	1.72044e+08	1.129e+08	7.90429e+07	9.26616e+07	8.98364e+07	8.83664e+07	8.93136e+07	1.17	0.000324656	0.59
PE(42:7e)+H	PE	5.74229e+08	4.80464e+08	6.17706e+08	7.07564e+08	4.11669e+08	3.35119e+08	3.72348e+08	3.16344e+08	3.4825e+08	3.76379e+08	2.04	0.00431528	0.63
PG(33:1)+NH4	PG	4.12787e+08	3.50026e+08	4.00865e+08	4.44505e+08	2.86587e+08	2.75085e+08	2.81272e+08	2.58176e+08	2.60712e+08	2.83187e+08	1.33	0.00514119	0.72
PG(34:0)+H	PG	1.58142e+09	1.2977e+09	1.53712e+09	1.70506e+09	1.08909e+09	1.08126e+09	1.04419e+09	9.94758e+08	1.02057e+09	1.09128e+09	2.47	0.00760197	0.73
PG(40:7)-H	PG	2.11646e+08	1.52093e+08	1.41418e+08	2.00798e+08	1.52717e+08	9.33677e+07	1.02802e+08	1.03233e+08	9.34762e+07	8.82943e+07	1.29	0.000859469	0.56
PG(44:12)-H	PG	7.69992e+07	4.91815e+07	5.24438e+07	6.46886e+07	5.29209e+07	1.831e+07	1.89456e+07	2.10963e+07	1.89401e+07	1.63532e+07	1.06	5.38526e-05	0.32
phSM(t40:2)+H	phSM	3.46295e+08	5.26495e+08	5.21461e+08	4.58854e+08	4.03288e+08	5.80684e+08	7.55643e+08	4.39636e+08	7.74323e+08	6.06767e+08	2.6	0.0341614	1.4
PI(35:0e)-H	PI	1.16216e+08	9.17977e+07	9.16166e+07	1.06507e+08	8.82145e+07	1.17559e+08	1.25783e+08	1.24866e+08	1.21664e+08	1.1354e+08	1.1	0.00571361	1.22
PI(36:1)+Na	PI	2.4438e+08	2.65807e+08	3.6911e+08	3.02162e+08	2.61563e+08	2.06919e+08	1.87654e+08	1.53704e+08	1.5787e+08	2.37085e+08	1.25	0.0061802	0.65
PI(36:2)+Na	PI	2.42628e+08	2.23878e+08	3.05937e+08	2.80763e+08	2.08595e+08	1.91653e+08	1.68398e+08	1.58074e+08	1.19e+08	2.06468e+08	1.14	0.00739147	0.67
PI(36:4)-H	PI	2.90615e+08	3.36631e+08	3.78938e+08	3.18346e+08	3.19962e+08	2.28443e+08	2.2014e+08	2.28116e+08	1.61367e+08	1.9861e+08	1.51	0.000233276	0.63
PI(38:4)-H	PI	8.11036e+08	9.8782e+08	1.10981e+09	9.17594e+08	9.35561e+08	7.92749e+08	6.94459e+08	7.12973e+08	5.02494e+08	6.35844e+08	1.91	0.00322084	0.7
PI(38:5)-H	PI	7.32058e+08	8.09448e+08	9.07361e+08	7.81497e+08	7.98358e+08	6.54622e+08	6.17416e+08	6.37669e+08	4.4944e+08	5.54628e+08	1.63	0.00147352	0.72
SM(d42:3)+H	SM	5.5726e+08	3.85911e+08	3.86975e+08	6.52759e+08	3.39363e+08	2.99048e+08	2.72392e+08	2.63532e+08	2.85205e+08	2.51718e+08	1.85	0.0137903	0.59
SM(d42:4)+H	SM	8.71675e+08	1.01693e+09	1.11389e+09	1.22157e+09	7.95329e+08	7.50654e+08	7.76813e+08	6.64688e+08	7.46679e+08	8.27835e+08	1.62	0.0157361	0.75
SM(d42:5)+H	SM	1.02699e+08	9.04007e+07	1.24709e+08	1.27345e+08	7.64533e+07	5.70587e+07	5.59047e+07	4.8927e+07	5.80896e+07	6.92852e+07	1.02	0.00200484	0.55
SM(d43:5)+H	SM	2.0647e+08	3.06973e+08	2.82451e+08	3.91916e+08	2.58418e+08	1.70184e+08	1.84253e+08	1.696e+08	2.37177e+08	1.80858e+08	1.21	0.0157943	0.65
SM(d44:5)+H	SM	1.37785e+09	1.55398e+09	1.77422e+09	1.48225e+09	1.2946e+09	9.96042e+08	1.05817e+09	8.0884e+08	1.04011e+09	1.1058e+09	2.93	0.000929212	0.67
SM(d44:6)+H	SM	2.24579e+08	2.18836e+08	1.5173e+08	2.87511e+08	1.92168e+08	1.19317e+08	1.18679e+08	1.00693e+08	6.80005e+07	1.30709e+08	1.54	0.00249686	0.5
SM(t38:0)+H	SM	1.99508e+08	1.75716e+08	2.31569e+08	2.5049e+08	1.46673e+08	2.75348e+08	2.64074e+08	2.46844e+08	2.44358e+08	2.61828e+08	1.74	0.0183564	1.29
SM(t38:1)+H	SM	4.29853e+09	3.71118e+09	4.76192e+09	5.31592e+09	3.11693e+09	5.57877e+09	5.46629e+09	4.93121e+09	4.99719e+09	5.28788e+09	7.51	0.0374484	1.24
SM(t40:3)+H	SM	2.86117e+08	2.12055e+08	3.06016e+08	3.3077e+08	2.03555e+08	4.35479e+08	4.43901e+08	4.38672e+08	4.24274e+08	4.8597e+08	2.79	0.000198736	1.66
TG(23:4)+NH4	TG	1.11239e+08	4.24343e+07	2.75833e+06	6.70853e+07	1.10352e+08	677567	190441	585388	2.56691e+07	211211	1.16	0.0205826	0.08
TG(35:0e)+H	TG	3.20842e+06	2.60136e+06	4.1759e+06	3.83417e+06	1.50307e+06	3.17312e+07	4.23156e+07	2.95673e+07	3.06808e+07	3.25979e+07	1.05	1.19332e-06	10.89
TG(37:1)+H	TG	9.44087e+06	1.4063e+07	1.71901e+07	1.19775e+07	8.90315e+06	9.25269e+07	1.1432e+08	7.32062e+07	9.56234e+07	1.0282e+08	1.74	2.09856e-06	7.77
TG(44:0)+NH4	TG	3.79293e+08	2.52865e+08	3.63147e+08	4.28638e+08	2.93663e+08	4.30553e+08	4.34265e+08	4.10722e+08	4.11679e+08	4.36869e+08	2.12	0.0339246	1.24
TG(45:0)+NH4	TG	1.4594e+08	1.1959e+08	1.54896e+08	1.62026e+08	1.26095e+08	1.73669e+08	2.04507e+08	1.84346e+08	1.94096e+08	1.73549e+08	1.49	0.00237353	1.31
TG(45:9)+H	TG	1.20822e+08	1.00539e+08	1.2184e+08	1.65467e+08	7.81036e+07	6.60101e+07	9.4919e+07	3.1379e+07	3.37193e+07	4.0407e+07	1.15	0.00933637	0.45
TG(46:0)+NH4	TG	7.87893e+08	7.29508e+08	8.43576e+08	8.81381e+08	6.56907e+08	9.80009e+08	1034653361	1.00041e+09	1.00004e+09	9.77937e+08	3.44	0.00073452	1.28
TG(46:0e)+NH4	TG	1.2742e+08	1.03422e+08	1.14098e+08	1.13408e+08	9.82434e+07	1.95587e+08	1.57271e+08	1.79886e+08	1.67001e+08	1.76959e+08	1.67	5.05143e-05	1.58
TG(46:2)+NH4	TG	7.15999e+08	6.08275e+08	7.29841e+08	7.68078e+08	5.97322e+08	4.80993e+08	5.43488e+08	5.47948e+08	5.17244e+08	4.88565e+08	1.5	0.00184336	0.75
TG(47:0)+NH4	TG	3.78027e+08	3.46045e+08	4.15665e+08	4.15204e+08	3.16318e+08	4.58019e+08	5.27151e+08	4.98615e+08	4.88475e+08	4.73342e+08	2.43	0.00097838	1.31
TG(47:2)+NH4	TG	3.47395e+08	2.71491e+08	3.35156e+08	389761934	2.90768e+08	2.17205e+08	2.62001e+08	2.42184e+08	2.41147e+08	2.17637e+08	1.15	0.0038679	0.72
TG(48:0)+NH4	TG	1.11487e+09	1.01641e+09	1.19848e+09	1.12459e+09	9.45861e+08	1.25773e+09	1.38817e+09	1.31484e+09	1.33193e+09	1.2805e+09	3.67	0.00150072	1.22
TG(48:1e)+NH4	TG	6.59105e+08	5.21628e+08	6.38075e+08	6.78783e+08	5.21987e+08	8.04685e+08	7.46412e+08	7.95747e+08	7.63255e+08	7.61663e+08	3.02	0.00144431	1.28
TG(48:2)+NH4	TG	4.84064e+09	4.37483e+09	5.14337e+09	5.85265e+09	4.48419e+09	3.26592e+09	4.4173e+09	3.92104e+09	3.76496e+09	3.29377e+09	3.45	0.00765174	0.76
TG(48:3)+NH4	TG	6.37264e+08	4.77849e+08	6.06411e+08	7.22135e+08	4.98847e+08	3.48247e+08	3.87968e+08	3.6469e+08	3.325e+08	3.58253e+08	2.24	0.00106399	0.61
TG(49:0)+NH4	TG	4.00027e+08	3.28294e+08	4.32112e+08	3.99963e+08	3.07407e+08	4.67648e+08	5.47686e+08	5.02805e+08	5.23823e+08	4.85447e+08	2.54	0.00138373	1.35
TG(49:1e)+NH4	TG	1.60649e+08	1.17071e+08	1.4297e+08	1.4365e+08	1.26999e+08	1.62162e+08	1.48409e+08	1.77072e+08	1.69178e+08	1.69623e+08	1.23	0.0164309	1.2
TG(49:2)+NH4	TG	2.23487e+09	1.58084e+09	2.15716e+09	2.30815e+09	1.78881e+09	1.37634e+09	1.56406e+09	1.53269e+09	1.5037e+09	1.41014e+09	2.64	0.0060238	0.73
TG(49:3)+NH4	TG	2.74328e+08	1.78807e+08	2.51296e+08	2.95916e+08	2.09827e+08	1.40881e+08	1.53529e+08	1.44832e+08	1.37749e+08	1.69886e+08	1.36	0.00299506	0.62
TG(49:6e)+H	TG	1.73299e+09	1.74501e+09	1.72332e+09	2.07889e+09	1.28124e+09	1.33138e+09	1.51824e+09	1.27721e+09	1.19995e+09	1.3291e+09	1.73	0.0240714	0.78
TG(50:0)+NH4	TG	1.17586e+09	9.554e+08	1.19679e+09	1.08655e+09	9.49414e+08	1.27364e+09	1.26586e+09	1.22626e+09	1.26103e+09	1.25417e+09	3.4	0.0086948	1.17
TG(50:2)+NH4	TG	1.79271e+10	1.49052e+10	1.7927e+10	1.86201e+10	1.47715e+10	1.33369e+10	1.38075e+10	1.41485e+10	1.35182e+10	1.44701e+10	3.73	0.00802601	0.82
TG(50:3)+NH4	TG	5.16744e+09	3.99021e+09	5.36102e+09	5.89648e+09	4.62182e+09	3.03852e+09	3.39024e+09	3.37365e+09	2.99437e+09	3.0117e+09	6.17	0.000603127	0.63
TG(50:4)+NH4	TG	5.47503e+08	4.04012e+08	5.21169e+08	6.19762e+08	451403656	2.88075e+08	3.29762e+08	3.16125e+08	3.06062e+08	2.8592e+08	2.12	0.000737737	0.6
TG(51:0)+NH4	TG	1.17744e+08	9.57574e+07	1.42778e+08	1.23647e+08	9.05397e+07	1.91837e+08	1.98809e+08	1.73635e+08	1.75936e+08	1.728e+08	1.74	0.000240262	1.6
TG(51:2)+NH4	TG	5.45012e+09	4.6928e+09	5.8864e+09	6.21742e+09	4.62065e+09	4.13427e+09	4.14639e+09	4.32118e+09	4.13554e+09	4.039e+09	3.77	0.00522154	0.77
TG(51:3)+NH4	TG	1.79631e+09	1.31749e+09	1.70735e+09	1.86879e+09	1.45176e+09	9.75575e+08	1.11896e+09	1.10596e+09	1.04084e+09	1.01954e+09	3.41	0.000710122	0.65
TG(52:2)+NH4	TG	2.71783e+10	2.4459e+10	2.72685e+10	2.82868e+10	2.44949e+10	2.15663e+10	2.16932e+10	2.26827e+10	2.13013e+10	2.20655e+10	4.02	0.000602027	0.83
TG(52:3)+NH4	TG	1.64178e+10	1.20619e+10	1.58383e+10	1.78839e+10	1.20034e+10	1.1427e+10	9.64871e+09	1.0893e+10	9.44194e+09	1.16085e+10	7.73	0.0105169	0.71
TG(52:4)+NH4	TG	3.22858e+09	2.23685e+09	3.0845e+09	3.36726e+09	2.53108e+09	1.67939e+09	1.78668e+09	1.77812e+09	1.61008e+09	1.65881e+09	5.15	0.000631115	0.59
TG(52:5)+NH4	TG	5.48359e+08	4.62799e+08	6.25802e+08	7.42498e+08	5.55303e+08	3.14684e+08	3.64249e+08	3.83212e+08	3.21619e+08	3.15229e+08	2.31	0.000973234	0.58
TG(53:1)+NH4	TG	8.6472e+08	6.76306e+08	9.33072e+08	8.68157e+08	6.79936e+08	1.00586e+09	1.01142e+09	9.72833e+08	9.68685e+08	9.46952e+08	3.19	0.0116778	1.22
TG(53:3)+NH4	TG	3.54302e+09	3.04432e+09	3.78735e+09	4.004e+09	3.14095e+09	2.6936e+09	2.76847e+09	2.91217e+09	2.5461e+09	2.6186e+09	2.93	0.00344488	0.77
TG(54:4)+NH4	TG	4.663e+09	4.09995e+09	4.99317e+09	5.41535e+09	3.88756e+09	3.59081e+09	3.55453e+09	3.73103e+09	3.44462e+09	3.43998e+09	3.57	0.00601925	0.77
TG(54:5)+NH4	TG	5.32453e+08	5.33104e+08	7.84243e+08	6.98127e+08	5.9794e+08	3.70706e+08	4.41534e+08	4.53321e+08	405556671	3.52942e+08	1.96	0.00282521	0.64
TG(54:6)+NH4	TG	3.30543e+08	1.92484e+08	3.08225e+08	3.56804e+08	2.7068e+08	1.42409e+08	1.38579e+08	1.77093e+08	1.23117e+08	1.39861e+08	1.85	0.00114442	0.49
TG(54:7)+NH4	TG	3.68216e+08	3.38185e+08	4.01061e+08	5.15345e+08	3.63759e+08	2.00814e+08	2.61586e+08	2.79011e+08	2.48286e+08	1.91073e+08	1.8	0.00192737	0.59
TG(55:6)+NH4	TG	1.3832e+08	1.0969e+08	1.41093e+08	1.47907e+08	1.142e+08	7.58158e+07	7.97321e+07	8.26798e+07	8.31004e+07	7.46887e+07	1.08	0.000188665	0.61
TG(56:2)+NH4	TG	1.44124e+08	1.38837e+08	1.58859e+08	1.68561e+08	1.46699e+08	1.24594e+08	5.77428e+07	6.76996e+07	1.15156e+08	9.62907e+07	1.01	0.00299852	0.61
TG(56:4)+NH4	TG	7.17763e+08	6.59235e+08	7.7347e+08	8.90308e+08	6.94923e+08	5.50548e+08	5.03439e+08	5.78188e+08	5.22171e+08	5.79492e+08	1.69	0.00163475	0.73
TG(56:6)+NH4	TG	1.5377e+08	1.03594e+08	2.09172e+08	1.99135e+08	1.72487e+08	8.94847e+07	6.31205e+07	1.26349e+08	7.47052e+07	9.33687e+07	1.21	0.00675012	0.53
TG(56:7)+NH4	TG	3.30844e+08	0	4.07887e+08	4.48831e+08	3.43896e+08	1.70388e+08	1.88883e+08	0	1.68882e+08	1.65093e+08	2.31	0.000305495	0.45
TG(56:8)+NH4	TG	4.59012e+08	3.41702e+08	4.59978e+08	5.40341e+08	3.95182e+08	2.12324e+08	2.37909e+08	2.46898e+08	2.34196e+08	1.97355e+08	2.29	0.000275739	0.51
TG(58:6)+NH4	TG	4.06479e+08	4.38039e+08	4.21871e+08	4.34252e+08	3.77647e+08	2.57282e+08	3.10292e+08	2.87706e+08	2.26941e+08	2.51616e+08	1.72	3.77387e-05	0.64
TG(58:9)+NH4	TG	1.5677e+08	1.10988e+08	1.64815e+08	1.96393e+08	1.21632e+08	8.25328e+07	87614350	8.68811e+07	8.35819e+07	8.02369e+07	1.2	0.00274231	0.56
WE(34:3)+NH4	WE	1.76212e+09	1.57675e+09	1.60475e+09	1.70091e+09	1.49203e+09	1.11377e+09	1.07508e+09	1.07081e+09	1.1693e+09	1.09541e+09	3.21	6.73933e-06	0.68
WE(42:4)+NH4	WE	7.77941e+08	6.94681e+08	6.97424e+08	9.77767e+08	6.24282e+08	5.26708e+08	5.22409e+08	5.45469e+08	4.92549e+08	4.75731e+08	2.05	0.00461286	0.68
