# Supplementary material for: A Mammalian Conserved Circular RNA CircLARP1B Regulates Hepatocellular Carcinoma Metastasis and Lipid Metabolism
Source: Adv Sci (Weinh). 2023 Nov 12;11(2):2305902. doi: 10.1002/advs.202305902 (PMC10787103; doi:10.1002/advs.202305902)
Supplement: Supplementary file 4 — Supplemental Table 3 [file ADVS-11-2305902-s003.xlsx]

## Sheet: Sheet1
Table S3. Fatty acids detected by targeted metabolic flux analysis in WT and circLARP1B-Def PLC cells
ID	WT1	WT2	WT3	circLARP1B-Def1	circLARP1B-Def2	circLARP1B-Def3	P_value	log2FC
Myristic acid m+0	56.64	61.56	60.96	58.13	84.05	80.02	0.155112	1.24
Myristic acid m+6	0	3.9	5.96	8.69	4.55	0	0.731228	1.34
Myristic acid m+8	9.3	6.46	2.28	10.74	11.4	0	0.762278	1.23
Myristic acid m+10	18.53	17.45	17.01	22.43	0	19.98	0.64626	0.8
Hexadecenoic acid m+0	75.97	81.55	78.19	88.14	87.03	88.17	0.00521681	1.12
Hexadecenoic acid m+6	1.56	0.8	0.67	1.05	0.78	1.21	0.991793	1
Hexadecenoic acid m+8	3.04	4.22	3.48	2.99	4.21	3.43	0.944593	0.99
Hexadecenoic acid m+10	6.5	3.27	6.46	3.48	3.54	2.43	0.115912	0.58
Hexadecenoic acid m+12	7.5	4.94	6.43	2.21	3.12	2.72	0.0101906	0.43
Hexadecenoic acid m+14	4.11	4.71	3.4	2.12	1.09	2.04	0.0098732	0.43
Palmitic acid m+0	58.56	66.81	59.16	70.98	63.99	67.65	0.144936	1.1
Palmitic acid m+2	0.29	0.15	0.38	0.08	0.38	0.13	0.53948	0.72
Palmitic acid m+4	0.83	0.54	0.74	0.76	1.35	1.03	0.146408	1.49
Palmitic acid m+6	2.52	1.98	2.28	3.1	3.92	3.06	0.0265701	1.49
Palmitic acid m+8	5.57	4.38	5.5	6.1	7.38	6.46	0.0508057	1.29
Palmitic acid m+10	9.11	7.88	8.67	7.67	9.21	8.39	0.831407	0.98
Palmitic acid m+12	10.5	8.08	10.32	6.36	7.32	7.42	0.037514	0.73
Palmitic acid m+14	6.97	5.51	6.58	2.93	3.46	3.08	0.00232806	0.5
Palmitic acid m+16	1.89	1.6	2.04	0.55	0.64	0.39	0.000891369	0.29
Oleic acid m+0	73.71	75.32	77.09	82.05	81.66	81.38	0.00314445	1.08
Oleic acid m+2	7.65	7.47	6.72	4.78	4.89	5.29	0.00210777	0.68
Oleic acid m+4	0.35	0.23	0.35	0.34	0.36	0.36	0.345452	1.14
Oleic acid m+6	0.75	0.64	0.69	0.9	0.98	0.98	0.00331171	1.38
Oleic acid m+8	1.74	1.57	1.44	1.88	1.99	2.01	0.0170775	1.24
Oleic acid m+10	3.11	2.78	2.62	2.68	3.05	3.02	0.690489	1.03
Oleic acid m+12	4.18	3.94	3.57	2.86	3.05	3	0.0076308	0.76
Oleic acid m+14	3.81	3.63	3.22	2.02	2.01	2.08	0.000995579	0.57
Oleic acid m+16	2.12	2	1.85	0.86	0.79	0.85	0.000140402	0.42
Oleic acid m+18	0.46	0.52	0.44	0.12	0.07	0.07	0.000189196	0.18
Elaidic acid m+0	29.99	47.59	39.43	47.67	77.59	65.16	0.0717635	1.63
Elaidic acid m+2	14.38	10.46	12.43	7.53	6.26	0	0.0389975	0.37
Elaidic acid m+10	8.3	6.78	6.03	6.27	6.22	6.99	0.488248	0.92
Elaidic acid m+12	9.85	10.87	10.92	7.83	4.64	9.63	0.101354	0.7
Elaidic acid m+14	13.14	8.54	9.91	6.05	3.71	2.29	0.0204251	0.38
Elaidic acid m+16	7.03	4.92	6.46	1.56	0.28	0.85	0.00200419	0.15
Stearic acid m+0	72.53	82.57	71.49	86.46	82.23	87.28	0.0643453	1.13
Stearic acid m+2	5.24	3.45	5.53	2.43	3.42	2.28	0.0521771	0.57
Stearic acid m+4	0.34	0.06	0.31	0.19	0.39	0.19	0.865778	1.08
Stearic acid m+6	0.82	0.45	0.76	0.71	0.93	0.75	0.418339	1.18
Stearic acid m+8	1.8	1.18	1.94	1.62	2.23	1.37	0.786972	1.06
Stearic acid m+10	3.72	2.2	3.69	2.48	3.19	2.18	0.372175	0.82
Stearic acid m+12	4.96	3.28	5.24	2.58	3.28	2.57	0.0621348	0.63
Stearic acid m+14	4.68	3.06	4.87	1.87	2.38	1.69	0.0219104	0.47
Stearic acid m+16	2.76	1.67	2.72	0.63	0.94	0.67	0.0114692	0.31
Stearic acid m+18	0.71	0.45	0.67	0.08	0.06	0.1	0.00290466	0.13
Eicosatrienoic acid m+0	91.42	92.59	92.59	96.03	96.91	98.94	0.00574829	1.06
Eicosatrienoic acid m+2	7.54	7.41	6.15	3.97	3.09	1.06	0.0111152	0.38
Eicosadienoic acid m+0	54.46	60.12	62.27	71.44	87.26	71.46	0.0367841	1.3
Eicosadienoic acid m+2	39.88	37.74	34.03	28.56	12.74	27.77	0.0589699	0.62
Gadoleic acid m+0	37.84	38.07	40.05	48.72	55.9	45.14	0.0254227	1.29
Gadoleic acid m+2	0.72	0.05	0.18	0.14	0.25	0.26	0.656845	0.68
Gadoleic acid m+8	0.1	0	0.04	0	0.09	0.07	0.875289	1.14
Gadoleic acid m+10	1.17	0.81	0.87	0.75	0.79	1.6	0.762252	1.1
Gadoleic acid m+12	3.5	2.97	3.12	3.07	3.25	3.39	0.837598	1.01
Gadoleic acid m+14	4.37	4.13	3.76	2.53	2.3	2.83	0.00283002	0.62
Gadoleic acid m+16	3.34	2.73	3.26	0.57	1.01	1.63	0.00488787	0.34
Gadoleic acid m+18	1.82	1.91	1.45	0.11	0.4	0.64	0.00296292	0.22
Arachidic acid m+0	43.32	46.4	46.05	65.82	62.1	66.57	0.000317917	1.43
Arachidic acid m+2	15.95	13.92	14.71	11.47	13.02	13	0.03918	0.84
Arachidic acid m+4	6.83	6.67	6.48	4.24	4.35	2.23	0.0118367	0.54
Arachidic acid m+6	0.07	0.24	0.23	0	0.26	0.31	0.932398	1.06
Arachidic acid m+8	0.58	1.23	1.55	1.18	2.05	1.06	0.504056	1.28
Arachidic acid m+10	3.38	4.03	3.5	1.74	2.95	3.32	0.134989	0.73
Arachidic acid m+12	6.98	6.41	6.59	5.92	6.34	5.82	0.0522487	0.9
Arachidic acid m+14	8.17	8.18	8.31	4.53	3.83	2.77	0.000927346	0.45
Arachidic acid m+16	7.59	6.73	6.37	2.97	2.88	3.24	0.000513311	0.44
Arachidic acid m+18	4.08	3.65	3.77	0.88	1.21	0.77	9.74896e-05	0.25
Docosapentaenoic acid m+0	92.82	93	92.82	95.99	96.42	95.79	8.25789e-05	1.03
Docosapentaenoic acid m+2	7.17	7	7.09	4.01	3.58	4.21	8.08624e-05	0.56
Docosatetraenoic acid m+0	84.74	85.67	86.25	89.45	87.98	89.59	0.00698418	1.04
Docosatetraenoic acid m+2	14.06	14.33	13.71	10.55	12.02	10.41	0.00507404	0.78
Docosadienoic acid m+0	38.88	37.12	43.53	50.37	51.32	49.14	0.00659876	1.26
Docosadienoic acid m+2	30.81	30.36	29.34	32.09	32.19	38.43	0.13039	1.13
Docosadienoic acid m+4	22.57	26.17	18.89	15.83	15.65	12.43	0.0290985	0.65
Docosadienoic acid m+12	0.93	1.32	0.93	1.71	0.84	0	0.701888	0.8
Erucic acid m+0	60.82	52.85	63.36	65.57	65.22	62.86	0.166328	1.09
Erucic acid m+2	15.26	20.19	15.33	15.74	16.17	16.87	0.709274	0.96
Erucic acid m+4	16.26	19.89	15.78	13.12	13.58	14.69	0.0634034	0.8
Erucic acid m+6	3.17	2.18	1.37	0.56	0.39	0.76	0.0347494	0.25
Erucic acid m+10	0.39	0.57	0.5	0.63	0.63	0.69	0.0435582	1.34
Erucic acid m+12	1.39	0.82	0.93	1.88	2.48	2.28	0.00930111	2.11
Erucic acid m+14	1.45	2.13	0.89	1.45	1	1.54	0.706518	0.89
Erucic acid m+16	1.12	1.28	0.83	1.04	0.53	0.3	0.150385	0.58
Behenic acid m+0	56.02	57.86	64.87	72.8	70.95	72.57	0.0104952	1.21
Behenic acid m+2	7.52	7.38	6.28	6.08	5.87	5.47	0.0437615	0.82
Behenic acid m+4	9.01	8.6	6.84	5.54	5.74	5.5	0.0188197	0.69
Behenic acid m+6	3.11	3.12	2.57	1.8	1.69	1.82	0.00334114	0.6
Behenic acid m+8	0.61	0.66	0.41	1	1.15	1.04	0.00473292	1.9
Behenic acid m+10	1.59	1.69	1.26	1.84	2.17	2.18	0.0325861	1.36
Behenic acid m+12	3.13	2.92	2.66	2.84	3.24	2.91	0.637863	1.03
Behenic acid m+14	4.71	4.67	4.12	3.25	3.55	3.06	0.00697763	0.73
Behenic acid m+16	5.32	4.98	4.1	2.35	2.95	2.45	0.00557562	0.54
Behenic acid m+18	3.85	3.44	3.1	1.32	1.59	1.23	0.00100548	0.4
Behenic acid m+20	1.79	1.71	1.54	0.4	0.4	0.46	7.90567e-05	0.25
Nervonic acid m+0	47.65	48.85	48.8	56.55	56.24	58.19	0.000287987	1.18
Nervonic acid m+2	10.72	10.55	10.89	11.96	11.33	10.91	0.101165	1.06
Nervonic acid m+4	16.07	15.78	15.66	14	14.26	13.39	0.00237581	0.88
Nervonic acid m+6	11.36	11.26	11.06	7.7	7.97	7.72	1.00892e-05	0.69
Nervonic acid m+8	1.75	1.73	1.81	1.37	1.23	1.15	0.00170896	0.71
Nervonic acid m+10	0.59	0.5	0.43	0.86	0.81	0.66	0.0236086	1.53
Nervonic acid m+12	1.08	0.99	1.17	1.16	1.6	1.21	0.176577	1.23
Nervonic acid m+14	1.91	1.7	1.64	1.74	1.84	1.78	0.694623	1.02
Nervonic acid m+16	2.38	2.06	2.13	1.72	1.79	1.8	0.0138503	0.81
Nervonic acid m+18	2.13	2.02	2.01	1.17	1.29	1.17	0.000109195	0.59
Nervonic acid m+20	1.4	1.32	1.28	0.58	0.53	0.59	4.30651e-05	0.43
Nervonic acid m+22	0.55	0.58	0.56	0.11	0.1	0.07	6.03153e-06	0.17
Lignoceric acid m+0	47.19	42.88	53.15	56.07	54.74	56.53	0.0564713	1.17
Lignoceric acid m+2	7.44	8.09	6.71	7.55	7.72	7.2	0.866063	1.01
Lignoceric acid m+4	8.58	8.92	7.58	7.83	7.84	7.6	0.211491	0.93
Lignoceric acid m+6	7.53	8.08	6.52	5.53	5.45	5.28	0.0134483	0.74
Lignoceric acid m+8	2.59	2.95	2.39	2.1	2.08	2.13	0.0308056	0.8
Lignoceric acid m+10	1.1	1.23	0.89	1.85	1.98	1.94	0.00139953	1.79
Lignoceric acid m+12	2.15	2.48	2.04	3.11	3.3	3.06	0.00342751	1.42
Lignoceric acid m+14	3.82	4.06	3.31	4.29	4.31	3.98	0.132582	1.12
Lignoceric acid m+15	0.8	0.93	0.82	0.62	0.7	0.7	0.0208923	0.79
Lignoceric acid m+16	5.11	5.4	4.55	4.1	4.08	4.02	0.0194792	0.81
Lignoceric acid m+18	4.81	5.26	4.39	3.01	2.95	2.92	0.00178655	0.61
Lignoceric acid m+20	3.42	3.68	2.9	1.39	1.63	1.58	0.00165281	0.46
Lignoceric acid m+22	1.54	1.51	1.23	0.37	0.34	0.46	0.000577383	0.27
