# Supplementary material for: A Mammalian Conserved Circular RNA CircLARP1B Regulates Hepatocellular Carcinoma Metastasis and Lipid Metabolism
Source: Adv Sci (Weinh). 2023 Nov 12;11(2):2305902. doi: 10.1002/advs.202305902 (PMC10787103; doi:10.1002/advs.202305902)
Supplement: Supplementary file 5 — Supplemental Table 4 [file ADVS-11-2305902-s001.xlsx]

## Sheet: Sheet1
Table S4. HNRNPD 3’ UTR targets sensitive to changes of circLARP1B levels
3’ UTR targets	NC RPM in 3’ UTR	circLARP1B-Def RPM in 3’ UTR	log2FC	P_value	EV RPM in 3’ UTR	circLARP1B OE RPM in 3’ UTR	log2FC	P_value
ABCB9	25.6046	6.44822	-2.05702	0.00612771	6.28876	97.4063	3.90787	9.71548e-10
ADAM11	38.879	6.44569	-2.65784	0.000137515	2.33281	147.061	5.88566	1.09953e-15
ADAT2	1170.23	284.201	-2.13063	1.05899e-06	7.98785	123.958	3.91616	1.73453e-10
ADPGK	9.64907	76.4602	2.88135	2.59814e-06	21.08	1.3744	-3.84005	0.000164371
AFMID	3.01045	40.2214	3.59829	6.95643e-06	48.1274	0	-8.60201	1.2482e-09
ALS2	71.5866	7.44289	-3.33275	1.84156e-07	2.87962	20.616	2.76873	0.00237037
ARHGEF33	1152.18	61.1745	-4.32173	1.93366e-18	14.2455	422.094	4.85794	2.24085e-18
ARL17B	93.1042	4.08258	-4.55766	7.99801e-11	0	174.269	10.4368	1.75128e-19
ATF2	0	27.9379	7.76682	1.61305e-06	42.737	0	-8.4311	5.74928e-09
BAG1	343.432	60.0848	-2.60169	3.63036e-08	12.786	56.3503	2.11019	0.000489496
BET1	1514.76	167.67	-3.26373	1.11455e-12	6.93561	142.026	4.31271	5.04433e-12
BIRC2	409.056	86.7508	-2.32496	4.12443e-07	4.60361	892.887	7.54242	1.55123e-30
BLOC1S5	2911.49	125.695	-4.62167	2.81016e-21	34.496	153.654	2.13223	2.02041e-05
C21orf91	1812.19	10850.3	2.49252	9.38326e-09	112.069	15.3834	-2.87374	2.21465e-07
C2CD4C	3.4667	179.6	5.55724	1.41571e-15	21.1852	4.62488	-2.18423	0.0132311
C4orf46	4477.04	600.413	-2.98757	2.03131e-11	44.3554	184.503	2.03446	2.96121e-05
C5orf66	66.4187	17.4132	-2.01272	0.000453206	0	24.7392	7.6266	3.60565e-06
C9orf147	91.443	5.17555	-4.19884	4.61609e-10	71.228	1055.23	3.86768	1.14385e-15
CA5B	844.931	179.505	-2.32331	1.76645e-07	12.0132	62.2106	2.34166	9.17669e-05
CAAP1	218.425	55.4553	-2.06451	1.47555e-05	4.11222	34.5605	3.01451	0.000102431
CAMK2D	175.936	26.352	-2.82779	2.58355e-10	22.8846	112.915	2.35566	1.10919e-06
CCM2L	4.0338	91.7955	4.37823	2.81537e-10	242.176	3.01131	-6.29016	2.30115e-19
CCP110	5274.42	816.679	-2.7803	2.9142e-10	2.56939	142.752	5.71017	1.32466e-14
CD101	26.6409	163.636	2.52405	9.86868e-07	56.9825	13.744	-2.06066	0.000684293
CDC45	48.5991	7.98252	-2.67582	6.59924e-05	0	32.4688	8.01712	2.40483e-07
CDK5R1	17.9196	199.556	3.37907	4.1622e-10	104.085	0	-9.71284	3.15684e-15
CDKN2AIP	90.0701	22.167	-2.10554	7.41057e-05	6.60141	81.1719	3.57653	4.93737e-08
CELF4	3.6578	51.8846	3.69351	1.27052e-06	31.1443	1.63691	-4.16777	2.05601e-05
CELSR2	19.9499	4.12545	-2.32744	0.00845893	8.41977	108.119	3.6443	4.80818e-09
CENPH	230.033	13.7044	-4.14571	1.18821e-13	11.636	77.6477	2.70641	6.53162e-06
CEP83	235.947	23.2549	-3.42495	4.38943e-11	30.7539	164.928	2.39933	1.98892e-06
CHMP4C	1492.35	172.912	-3.19784	2.64444e-12	0.8355	649.372	9.38361	6.79623e-31
CHTOP	238.823	49.3325	-2.36162	9.3893e-07	21.4555	148.01	2.76022	2.17491e-07
CIAO2A	76.8118	0.5479	-6.91812	5.03537e-13	3.34204	48.7032	3.79735	5.57417e-07
CIT	43.9875	196.877	2.06828	4.59466e-05	192.609	32.3571	-2.59313	6.98293e-08
CNOT7	233.273	14.2466	-4.11041	2.17694e-13	8.98387	227.281	4.62304	6.04592e-15
CNOT8	436.741	26.3898	-4.13142	1.37209e-15	6.35405	358.592	5.77216	9.44685e-21
COG5	43.958	594.675	3.66492	1.1286e-13	199.439	27.488	-2.87233	1.61506e-08
COPS4	21.9468	3.99126	-2.51051	0.00314942	0	64.9375	9.01433	1.27257e-11
COX18	998.738	254.951	-2.05865	2.4931e-06	29.0032	261.799	3.14976	4.81334e-10
CREBL2	752.884	188.363	-2.08748	2.17962e-06	29.0829	876.653	4.88887	7.98429e-21
CUL4A	181.436	3.78965	-5.6233	3.36182e-16	10.5831	61.8479	2.51411	5.87912e-05
CUX1	3.75836	24.3332	2.56728	0.00227587	20.0987	1.3744	-3.77169	0.000248027
CWF19L2	91.4425	16.3797	-2.56089	5.53205e-06	0	27.488	7.77787	1.61305e-06
DARS2	131.966	10.9099	-3.67016	2.25253e-10	11.1413	55.5437	2.28603	0.000187233
DDX43	3.6578	63.858	3.9924	7.07894e-08	56.9825	1.3744	-5.26936	1.4198e-09
DHX40	962.086	45.2791	-4.49465	5.21121e-19	3.80199	19.046	2.26884	0.011803
DIRC2	928.235	77.8719	-3.66244	1.61671e-14	13.3848	439.806	5.00634	9.01249e-19
DLC1	507.696	2610.18	2.27252	1.70602e-07	259.468	9.30121	-4.80225	3.25804e-16
DNAJB4	380.402	77.3816	-2.38485	2.67082e-07	1.26732	23.7585	4.08241	4.95961e-05
DNAJC25-GNG10	442.573	28.677	-4.0312	5.60557e-15	0	33.1862	8.04853	1.67165e-07
DNPEP	459.329	64.736	-2.91372	8.01674e-10	21.5613	193.79	3.14168	2.62589e-09
DOCK1	318.221	19.0878	-4.13947	9.63281e-15	6.53673	357.156	5.72625	4.05662e-20
DSE	977.256	128.698	-3.01281	5.3356e-11	12.5774	68.7199	2.41941	5.74146e-05
DTNB	43.8931	3.99126	-3.50653	4.66319e-06	0	32.4688	8.01712	2.40483e-07
DZIP1L	234.093	16.4075	-3.91344	9.74743e-13	1.33681	178.578	6.91553	2.23805e-18
ECHDC2	3.6719	108.515	4.75079	1.72857e-11	36.5348	5.76011	-2.65777	0.000300744
EPB41L1	67.9264	619.066	3.09646	5.2887e-11	41.1277	4.71511	-3.11005	4.10672e-05
EPHA2	1671.58	29.3212	-5.91622	5.93218e-28	5.39037	146.109	4.70996	2.21705e-13
EPS8L2	62.1811	4.57936	-3.81535	4.50392e-08	13.8515	64.9375	2.19998	0.000169373
ERAP1	142.651	12.0651	-3.6388	3.44408e-10	0	32.4688	8.01712	2.40483e-07
FAM114A2	45.4198	702.434	3.85807	5.36859e-15	68.278	1.3744	-5.52974	7.50284e-11
FAM120C	351.141	27.5444	-3.75531	2.03363e-13	6.37143	97.4063	3.88939	9.71548e-10
FAM177A1	5954.97	322.901	-4.29371	1.33015e-19	33.5564	757.292	4.47215	2.84376e-18
FAM229B	0	27.9384	7.76684	1.61305e-06	56.9825	0	-8.84509	9.91633e-11
FAT2	3.6578	43.9025	3.45316	7.9832e-06	128.211	0	-10.0133	6.30941e-17
FBRSL1	0.76139	19.9559	4.419	0.000376589	17.9679	3.69851	-2.26103	0.0164929
FCHO2	1938.59	350.184	-2.5577	6.62061e-09	15.9062	243.516	3.90693	9.00169e-13
FTCDNL1	117.048	15.965	-2.95333	8.90154e-08	0	68.7199	9.09585	6.14343e-12
GABPB2	51.8387	8.1899	-2.73228	3.40661e-05	0	27.488	7.77787	1.61305e-06
GALK2	44.7704	5.3513	-3.12348	1.11765e-05	3.08147	48.1039	3.89229	5.57417e-07
GALNT12	45.4721	11.0649	-2.11545	0.000931128	14.409	331.229	4.49201	8.83123e-16
GNG10	442.573	28.677	-4.0312	5.60557e-15	0	33.1862	8.04853	1.67165e-07
GOLGB1	351.139	15.5336	-4.57648	1.20474e-16	7.49982	129.193	4.0653	8.70965e-11
GOLIM4	631.234	153.333	-2.1299	1.61267e-06	23.1265	137.702	2.54858	1.01245e-06
GPN3	347.482	6.01542	-5.91138	8.35309e-21	7.18714	97.4063	3.71873	3.04876e-09
GPR155	329.195	57.1766	-2.61205	3.51294e-08	8.98387	46.2127	2.32805	0.000332559
GRAMD1C	139.317	35.9205	-2.0409	4.90005e-05	12.3475	109.952	3.12284	4.6313e-08
GRIK2	32.9202	7.98252	-2.11558	0.00281747	0	67.608	9.07236	7.81283e-12
GRIN3A	828.836	126.167	-2.80382	7.63439e-10	8.98388	75.5919	3.03647	9.6533e-07
GSDMB	4.85988	42.9966	3.02471	3.15106e-05	42.737	0	-8.4311	5.74928e-09
GTF2A1	31174.3	4626.86	-2.84154	1.02395e-10	369.004	1710.62	2.19348	4.64726e-07
GUF1	456.828	73.2627	-2.72767	5.46915e-09	31.1441	259.75	3.0361	1.34721e-09
HAL	212.677	39.6884	-2.50734	2.90774e-07	0	29.9784	7.90245	5.05952e-07
HAUS6	200.267	2922.59	3.77712	5.60096e-16	43.1719	1.3744	-4.86994	7.2206e-08
HBS1L	166.289	43.5712	-2.01836	3.3787e-05	0	21.5657	7.42961	1.95811e-05
HDGFL3	1155.84	209.552	-2.55215	1.01909e-08	13.6844	139.015	3.31396	4.78791e-09
HERC3	65.8394	7.98252	-3.11291	1.52712e-06	0	32.4688	8.01712	2.40483e-07
HERC4	106.285	23.2997	-2.27257	1.54023e-05	2.72989	64.9375	4.4918	8.37742e-09
HOMER1	2136.1	479.602	-2.24409	2.44567e-07	12.8769	746.78	5.82528	2.43963e-24
HYKK	173.66	15.0148	-3.60981	5.35498e-11	29.6254	222.301	2.88344	1.24877e-08
IL11	101.79	19.5133	-2.46461	6.18021e-06	8.41973	54.9759	2.67018	4.81313e-05
INTS4	0.486	42.9966	6.06106	9.79951e-08	199.439	16.2344	-3.62754	2.93606e-11
IQSEC2	0.3969	23.9471	5.44909	8.28134e-06	85.4736	16.2344	-2.40633	1.76869e-05
KCTD3	98.7987	725.344	2.78527	1.33824e-09	128.284	30.0138	-2.10995	3.76095e-05
KDM4C	164.597	8.72995	-4.30607	5.61926e-13	6.39298	32.9856	2.32606	0.000877744
KDM8	0.2349	27.5744	6.19258	1.61305e-06	40.4279	0	-8.35121	1.08849e-08
KIAA0513	23.004	3.99126	-2.57802	0.00227587	0	81.1719	9.3357	3.27885e-13
KIF3C	13.0003	126.173	3.17756	3.06367e-08	158.786	10.2487	-3.95605	1.26093e-11
KIRREL1	27.2196	179.501	2.62658	2.52252e-07	82.6307	1.63691	-5.57191	3.09136e-11
KLF5	533.258	3627.91	2.67663	1.22592e-09	78.2018	0	-9.30093	5.03537e-13
LCORL	1573.38	252.13	-2.73033	9.3062e-10	55.6854	525.02	3.21518	1.98619e-11
LDLRAD3	120.705	25.1466	-2.34645	6.49603e-06	0	32.4688	8.01712	2.40483e-07
LIN28A	172.04	9.601	-4.23452	7.02372e-13	3.53066	27.488	2.89856	0.000872039
LKB1	78.2509	366.94	2.17108	0.000284245	102.127	18.4396	-2.44064	0.000112106
LONRF1	101.377	5.9032	-4.16198	3.07356e-10	7.52134	125.07	4.01448	1.50905e-10
LRIG2	405.533	66.8458	-2.68789	1.14384e-08	28.491	179.358	2.63005	2.68424e-07
MAGIX	40.5533	8.94079	-2.25433	0.000812684	5.49457	44.4389	2.96863	4.98313e-05
MAMDC2	3.21563	43.9021	3.63267	2.20061e-06	56.9825	0	-8.84509	9.91633e-11
MAN1A2	22501.7	2871.21	-3.05957	5.4614e-12	273.653	1414.01	2.3499	9.46735e-08
MAP9	20175.2	3600.96	-2.57541	3.22282e-09	87.8389	956.843	3.42455	3.26841e-13
MARC1	293.213	11.0302	-4.80558	4.7303e-17	2.13097	64.7972	4.82849	1.92608e-09
MED13L	1976.29	257.408	-3.02936	1.80368e-11	104.422	714.311	2.75371	1.84585e-09
MFSD8	641.665	82.9569	-3.03874	7.50577e-11	13.1548	389.625	4.85638	4.9565e-18
MINOS1	6.804	69.2956	3.23621	7.3456e-07	56.5986	0	-8.83536	9.91633e-11
MLLT10	594.801	133.256	-2.24643	5.54668e-07	2.13097	67.3455	4.88403	9.57593e-10
MSH3	699.82	29.6806	-4.64272	5.39262e-19	0.3342	219.903	8.88799	1.23237e-21
NBEA	25.6041	0	-7.73047	2.40377e-06	0	64.9375	9.01433	1.27257e-11
NBEAL1	1030.3	172.725	-2.66492	2.98832e-09	1.99642	59.5573	4.79583	6.45278e-09
NCAPG	1131.38	105.858	-3.50561	7.4317e-14	17.9398	371.087	4.34211	8.57352e-16
NDFIP2	945.91	223.457	-2.17038	7.90046e-07	20.6096	190.108	3.17877	2.15203e-09
NEB	4.85988	22.522	2.09573	0.00973269	35.9357	4.58133	-2.95642	0.000159961
NEURL3	53.5665	3.437	-4.00159	9.11609e-08	1.96763	24.7392	3.55234	0.000167283
NME7	13.0731	78.0104	2.47682	2.70266e-05	37.7327	4.20013	-3.14842	3.20597e-05
NSL1	11.518	439.021	5.14833	2.36586e-19	1125.41	137.439	-3.05137	2.51932e-11
NUDT7	32.9197	1.1857	-4.74091	1.29886e-06	0	64.9375	9.01433	1.27257e-11
NXT2	6913.07	501.171	-3.87493	6.29952e-17	26.7967	159.754	2.55125	6.53668e-07
OPHN1	257.035	1236.22	2.17605	6.6803e-07	495.134	51.5166	-3.2805	1.09616e-11
OSBPL3	10483	1431.63	-2.96153	2.19139e-11	47.1334	487.031	3.34682	5.19612e-12
OXTR	51.2087	13.0349	-2.05255	0.00085276	1.79677	41.2319	4.40932	8.6112e-07
P4HA1	1141.21	104.772	-3.53294	5.19621e-14	2.21781	18.6547	2.98448	0.00159793
PARP14	637.697	37.9702	-4.15464	2.11747e-16	2.13097	193.79	6.40712	4.06306e-18
PATL1	2345.6	221.844	-3.4909	3.40131e-14	12.5559	58.3726	2.18689	0.000339487
PCMT1	1238.95	45.6172	-4.84879	1.75656e-21	7.58638	43.8229	2.49197	0.000258125
PCMTD1	412.864	3348.53	2.9301	5.04335e-11	631.552	91.5029	-2.80426	1.30708e-09
PDGFA	12.2226	115.743	3.14135	6.43661e-08	128.211	8.44705	-3.92294	7.60523e-11
PER3	87.3079	985.802	3.40598	4.39931e-13	391.698	94.3109	-2.07173	5.55635e-06
PIGG	9.03126	42.0158	2.1138	0.00101927	65.8825	1.63691	-5.24568	1.20621e-09
PINX1	1.79412	19.9559	3.30117	0.00159793	42.737	0	-8.4311	5.74928e-09
PKP4	283.606	63.1414	-2.25423	1.55703e-06	2.48306	23.5903	3.16632	0.0011736
PLEKHA7	84.1274	7.96588	-3.46892	4.61867e-08	12.1176	115.449	3.22	2.00616e-08
PLOD2	540.516	82.5939	-2.79763	1.80182e-09	1.14274	64.9375	5.6635	1.92545e-10
PRMT3	1379.56	192.076	-2.93294	8.72011e-11	14.2455	600.67	5.36682	9.01529e-22
PRRG1	21.254	379.155	4.05995	1.38961e-14	284.913	18.7292	-3.93708	2.79877e-13
PRSS54	25.0551	0	-7.69935	2.40377e-06	0	32.4688	8.01712	2.40483e-07
PSMD9	31.8322	6.76522	-2.30186	0.000877744	0	81.1719	9.3357	3.27885e-13
PTPN12	87.8977	4436.8	5.56628	1.35618e-27	59.1651	12.5979	-2.2392	0.000132743
PUS7	4436.8	119.726	-5.29952	5.37438e-26	4.61295	712.196	7.21342	3.16939e-28
PXDC1	5.79945	203.547	5.01507	2.15199e-15	185.193	14.5315	-3.67925	2.67219e-11
R3HDM2	107.241	16.3117	-2.79649	6.15199e-07	5.37512	26.9011	2.27813	0.00214237
RALGPS1	1.08	23.9467	4.23578	7.35111e-05	37.7327	0	-8.25199	2.92755e-08
RAPGEF3	16.7505	179.601	3.32383	7.67891e-10	92.8339	16.2344	-2.52534	6.38173e-06
RASSF2	5.2947	25.4177	2.14855	0.00813533	73.0244	13.744	-2.41783	4.41425e-05
RBM20	57.9409	336.154	2.44468	2.24892e-07	36.8737	8.21798	-2.16761	0.00135615
RBM24	326.259	66.0451	-2.39154	3.38511e-07	2.69516	81.1719	4.83084	2.76222e-10
RELN	269.643	41.1885	-2.7962	1.17051e-08	22.3095	92.7742	2.03106	0.000127663
RIPK4	14.2512	71.904	2.23604	0.000124729	54.1648	12.7517	-2.09476	0.000708139
RNF32	98.2983	769.786	2.87836	4.53353e-10	599.165	56.1714	-3.43107	1.20018e-12
RPP30	52.2795	377.578	2.76029	7.33604e-09	53.9035	0	-8.76513	2.24222e-10
RPS3A	63.0529	11.3081	-2.55495	2.77615e-05	0	219.903	10.7721	1.23237e-21
RYK	191.634	29.6301	-2.77719	5.40864e-08	28.7834	536.013	4.19414	3.68056e-16
SCAF11	4023.84	888.485	-2.26831	1.55622e-07	15.2305	141.832	3.18977	6.85225e-09
SCLT1	65.8399	15.9646	-2.12446	0.000173131	0	64.9375	9.01433	1.27257e-11
SEC14L2	22.0061	142.337	2.5974	9.10076e-07	58.7383	10.5396	-2.48336	4.39671e-05
SEMA3F	25.6046	3.99126	-2.73178	0.00119746	4.19247	32.4688	2.8977	0.000186219
SLC25A12	42.3132	7.12491	-2.63775	0.000151266	2.79938	48.7032	4.04299	5.57417e-07
SLC25A40	5153.71	621.714	-3.14035	2.50305e-12	29.4998	375.872	3.64694	8.88593e-13
SLC30A9	424.308	4757.39	3.39729	7.7205e-14	31.6403	4.48604	-2.80294	0.000186219
SLC36A1	32.3995	3.41437	-3.28754	4.29727e-05	0	27.488	7.77787	1.61305e-06
SLC37A1	60.9794	10.0315	-2.67756	2.01462e-05	12.786	68.7199	2.39591	5.74146e-05
SLC46A3	18.289	159.644	3.02813	1.86138e-08	71.228	16.2344	-2.14372	0.000150551
SMCHD1	3020.04	622.934	-2.3665	5.41568e-08	8.68444	55.5729	2.64171	4.81313e-05
SNX4	1265.57	311.865	-2.10966	1.2881e-06	0	373.39	11.5356	1.06567e-26
SP6	13.6821	70.4589	2.26509	0.000101663	17.9679	3.9995	-2.15173	0.0164929
SPAG1	534.025	15.1938	-5.21282	1.39464e-20	14.2455	123.696	3.08821	3.06367e-08
SRSF7	105.791	698.443	2.63221	7.86928e-09	59.7777	14.2021	-2.08272	0.000403008
ST3GAL3	106.917	9.8407	-3.51378	3.0747e-09	1.33681	113.641	6.26404	1.46525e-14
STAM	423.895	33.0238	-3.76625	9.99588e-14	2.13097	27.488	3.59515	8.1742e-05
STRADB	325.537	6.87295	-5.62881	3.57145e-20	0	113.641	9.82049	7.99319e-16
SUGT1	239.754	41.7439	-2.60753	8.30016e-08	0	27.488	7.77787	1.61305e-06
TAF1	108.414	21.4754	-2.28119	5.72201e-07	17.0066	78.5848	2.18102	9.76878e-05
TENT2	610.837	60.9431	-3.41182	1.2031e-12	14.2455	68.7199	2.24139	0.000101663
TET1	1466.06	122.632	-3.66747	6.22541e-15	24.925	114.533	2.17556	2.98733e-05
TMTC3	6768.84	1229.15	-2.55044	4.7487e-09	6.84211	144.403	4.35587	3.43745e-12
TMX1	6455.86	1036.77	-2.72769	5.07161e-10	9.4627	795.482	6.3559	2.31482e-26
TNFRSF10D	58.5248	3.73256	-4.01415	2.68885e-08	0	32.4688	8.01712	2.40483e-07
TOM1L1	200.754	46.0579	-2.21007	4.12205e-06	1.99861	22.8782	3.41891	0.000348534
TRIM2	6130.32	1362.73	-2.25868	1.58213e-07	93.4726	860.42	3.18177	8.68072e-12
TRIM5	442.584	10.5365	-5.46467	6.40939e-21	26.0881	194.813	2.87575	1.82614e-08
TRIM68	52.3089	11.4743	-2.26519	0.00022797	2.69519	54.9759	4.2697	9.11609e-08
TRIT1	59.1367	15.2079	-2.03933	0.000558249	6.35107	64.5967	3.30231	4.94727e-07
TSEN2	259.698	14.3322	-4.25659	2.46739e-14	0	34.3599	8.09849	1.16814e-07
TYMSOS	81.0088	20.8511	-2.04054	0.000185252	24.582	146.127	2.54657	1.08742e-06
ULBP1	327.618	3472.26	3.31598	2.83721e-13	27.1225	0	-7.77751	1.61305e-06
USP45	1291.43	180.342	-2.92859	1.02735e-10	8.08548	139.93	4.07359	2.03566e-11
UTRN	155.445	3526.61	4.41341	4.88425e-20	170.948	36.8613	-2.22845	7.54816e-06
VPS26A	2495.38	387.145	-2.77723	3.92814e-10	11.3061	67.5559	2.54695	1.92024e-05
VRK3	3.5478	111.752	4.84113	9.00293e-12	25.7538	0	-7.70316	2.40377e-06
WDR7	2304.82	538.116	-2.18772	4.49343e-07	219.874	2104.19	3.23884	1.15352e-12
WWC2	1000.69	241.45	-2.13993	1.08044e-06	32.6885	389.625	3.55128	1.75955e-12
WWP1	753.282	89.7103	-3.15733	1.45478e-11	15.6896	426.062	4.73329	1.0135e-17
YTHDC2	1817.6	277.389	-2.8008	3.6695e-10	3.92774	100.532	4.61576	4.00264e-11
YY2	6.47992	171.618	4.61212	2.16961e-13	44.9196	0	-8.50276	3.08575e-09
ZDHHC17	594.275	4728.89	2.90272	6.22965e-11	441.615	40.61	-3.45778	2.22926e-12
ZFAND1	3129.76	423.514	-2.97451	2.7484e-11	0	34.9619	8.12345	8.20482e-08
ZMYM5	614.496	52.6069	-3.63216	9.53428e-14	0	54.9759	8.77458	1.70322e-10
ZNF140	31.1032	7.2109	-2.17819	0.00240987	1.79677	97.5823	5.64964	2.15444e-12
ZNF142	8.29016	36.0352	2.01483	0.00406065	54.9733	8.1845	-2.74796	2.20899e-05
ZNF224	566.946	55.9639	-3.42696	1.23896e-12	4.49194	19.9288	2.10023	0.0180032
ZNF322	263.356	52.7088	-2.40736	4.6458e-07	0	54.9759	8.77458	1.70322e-10
ZNF512	273.149	63.8757	-2.18341	3.23513e-06	12.7549	65.1652	2.32291	9.69355e-05
ZNF566	592.283	6804.83	3.43261	3.93816e-14	205.164	50.428	-2.0407	2.00271e-05
ZNF585A	330.182	2195.11	2.64319	2.3868e-09	419.253	54.9759	-2.94703	7.79853e-10
ZNF667	20.9543	140.594	2.6499	6.28937e-07	116.096	16.2344	-2.84755	2.47564e-07
ZNF680	103.679	542.791	2.29761	4.0675e-07	45.5186	9.60939	-2.24805	0.000634842
ZNF765	940.033	34.332	-4.85919	6.1412e-21	3.02936	17.2803	2.4456	0.0100337
