# Supplementary material for: A Mammalian Conserved Circular RNA CircLARP1B Regulates Hepatocellular Carcinoma Metastasis and Lipid Metabolism
Source: Adv Sci (Weinh). 2023 Nov 12;11(2):2305902. doi: 10.1002/advs.202305902 (PMC10787103; doi:10.1002/advs.202305902)
Supplement: Supplementary file 6 — Supplemental Table 5 [file ADVS-11-2305902-s005.xlsx]

## Sheet: Sheet1
Table S5. Oligos used in the study
Name	Sequences (5’-3’)	Discription
H-circLARP1B-F	CAGAGCGTCCTCAGCCAAGG	For RT-qPCR and RT-PCR of human circLARP1B
H-circLARP1B-R	TGGATTTCTTTGTCTTGAGC
M-circLARP1B-F	AAGAAGCAACAGTGAGAGC	For RT-qPCR and RT-PCR of murine circLARP1B
M-circLARP1B-R	GAAGTCACTAGCCTTGTTGG
H-LARP1B-F	TCCTGTGGAAGAAGCATTGC	For RT-qPCR and RT-PCR of human LARP1B mRNA
H-LARP1B-R	TGTAGTGAGAGCCTGAACAC
M-Larp1b-F	GCACAGGTGTGCGTGTGTAT	For RT-qPCR and RT-PCR of murine Larp1b mRNA
M-Larp1b-R	CCCGTTCCAAGTTCTCTGTG
H-HNRNPD-F	GTTGGTGGCCTTTCTCCAG	For RT-qPCR of human HNRNPD mRNA
H-HNRNPD-R	CATGGGGAGCTCTATGGATTC
M-Hnrnpd-F	GTTGGTGGCCTTTCTCCAG	For RT-qPCR of murine Hnrnpd mRNA
M-Hnrnpd-R	CATAGGGAGCTCTATGGATTC
H-LKB1-F	ACTGAGGAGGTTACGGCACA	For RT-qPCR of human LKB1 mRNA
H-LKB1-R	CTGTCCAGCATTTCCTGCAT
H-LKB1 3’ UTR-F	CAGGCCCTCAGTCTTCCTGC	For RT-qPCR of human LKB1 mRNA 3’ UTR
H-LKB1 3’ UTR-R	AGGGCTGCGCCCGGTCCCTG
M-Lkb1-F	GGCATCGGAATGTGATCCAG	For RT-qPCR of murine Lkb1 mRNA
M-Lkb1-R	AGCGCTTCTCCGGCACACTG
H-c-MYC-F	ACGTTTATAGCAGTTACACAGAA	For RT-qPCR of human c-MYC mRNA
H-c-MYC-R	GGCTCAATGATATATTTGCCAGT
M-Lkb1 3’ UTR-F	CAGGTGGATTTGAGCTATGG	For RT-PCR of murine Lkb1 mRNA 3’ UTR
M-Lkb1 3’ UTR-R	GTGGTTGGTCGTGTTGTCTG
H-circHIPK3-F	CCAGTCATGTATCAAAGACTG	For RT-qPCR of human circHIPK3
H-circHIPK3-R	ACACAACTGCTTGGCTCTAC
H-CCND1-F	TACCTGGACAAGGAGATTGG	For RT-qPCR and RT-PCR of human CCND1 mRNA
H-CCND1-R	TTGAGTCACACTGGTCATGG
H-TNFRSF12A-F	CTCTGAGCCTGACCTTCGTG	For RT-qPCR of human TNFRSF12A mRNA
H-TNFRSF12A-R	GTCTCCTCTATGGGGGTGGT
H-EIciPAIP2-F	AGCTCGAGATCTCCCACAAA	For RT-qPCR of human EIciPAIP2
H-EIciPAIP2-R	ACTGCTGCGACTTGGATCTT
M-Mef2c-F	TGATCAGCAGGCAAAGATTG	For RT-qPCR and RT-PCR of murine Mef2c mRNA
M-Mef2c-R	ATCAGACCGCCTGTGTTACC
H/M-ACTB-F	CCAACACAGTGCTGTCTGG	For RT-qPCR and RT-PCR of human and murine ACTB mRNA
H/M-ACTB-R	GAGTACTTGCGCTCAGGAG
H/M-U1-F	GATACCATGATCACGAAGGTG	For RT-qPCR of human and murine U1 snRNA
H/M-U1-R	CTACCACAAATTATGCAGTCG
H/M-GAPDH-F	CTTCATTGACCTCAACTACATGG	For RT-qPCR of human and murine GAPDH mRNA
H/M-GAPDH-R	CTCGCTCCTGGAAGATGGTGAT
H-circLARP1B-OE-F	GCTTGGTACCGAGCTCGGATCCTATATTCTGTTAATGAGAGG	For construction of human circLARP1B overexpression plasmid
H-circLARP1B-OE-R	GTGATGGATATCTGCAGAATTCCTTGTTTGTCTTGTTGTCAC
H-FASN-OE-F	AGGATGACGATGACAAGCTTATGGAGGAGGTGGTGATTGC	For construction of human FASN overexpression plasmid
H-FASN-OE-R	ATGAGTTTTTGTTCGGATCCCTAGCCCTCCCGCACGCTCAC
H-circLARP1B-Motif1-mut-F	AAGGCCGCGGCCGGCCACAAAATAGAAAAG	For construction of HNRNPD binding motif1 mutated human circLARP1B plasmid
H-circLARP1B-Motif1-mut-R	TGGCCGGCCGCGGCCTTGGCTGAGGACGCTC
H-circLARP1B-Motif2-mut-F	AAAAGCGCGCAGAAAAAGAAGAGAAGGTTG	For construction of HNRNPD binding motif2 mutated human circLARP1B plasmid
H-circLARP1B-Motif2-mut-R	TTCTGCGCGCTTTTGTGGCTTTTTATTTCC
H-circLARP1B-double-mut-F	CCGCGGCCGGCCACAAAAGCGCGCAGAAAAAGAAGAGAAGGTTG	For construction of HNRNPD binding motifs double mutated human circLARP1B plasmid
H-circLARP1B-double-mut-R	TGCGCGCTTTTGTGGCCGGCCGCGGCCTTGGCTGAGGACGCTC
H-HNRNPD-OE-F	AGGATGACGATGACAAGCTTATGTCGGAGGAGCAGTTCGG	For construction of human HNRNPD overexpression plasmid
H-HNRNPD-OE-R	ATGAGTTTTTGTTCGGATCCTCCGAACAAAAACTCAT
H-LKB1-OE-F	AGGATGACGATGACAAGCTTATGGAGGTGGTGGACCCGCAG	For construction of human LKB1 overexpression plasmid
H-LKB1-OE-R	TCAGATCTATCGATGAATTCTCACTGCTGCTTGCAGGCCG
H-luciferase reporter-F	GATCGCCGTGTAATTCTAGAGGCTGGCCGCCTGCAGCCCG	For construction of human luciferase reporter plasmid
H-luciferase reporter-R	CCGGCCGCCCCGACTCTAGATCCAAGCTTCCCAAGCTTTA
H-sgRNA1	CACCGTGGAATGGAGTTCCACTTAG	For human circLARP1B deficiency
H-sgRNA2	CACCGTCAGTCAACAGTAAAACCC
M-sgRNA1	CGACTAATCAGTTAATGAAC	For murine circLARP1B deficiency
M-sgRNA2	AGATTCAGTCTGAATTTGAA
H-circLARP1B-Def-F	AGAGGTCAGTTTGTCCATATC	For genotyping of circLARP1B deficient PLC cells
H-circLARP1B-Def-R	ACAGCTATTATGCATCTTCC
M-circLARP1B-Def-F	AGTCATCTGTCTCTCTGTCATCACA	For genotyping of circLARP1B deficient mice
M-circLARP1B-Def-R	ACTCTACACAGTTCCAATGGTAAGC
H-circLARP1B-shRNA	AACCGAAUUCUCUCUUACG	For knockdown of human circLARP1B
M-circLARP1B-shRNA	GGGGAACUGAGCUCUCUCUUC	For knockdown of murine circLARP1B
siRNA-NC	UUCUCCGAACGUGUCACGU	Negative control of siRNA
H-HNRNPD-siRNA	AACGAGGAGGAUGAAGGCCA	For knockdown of human HNRNPD
M-Hnrnpd-siRNA	GGAAGAGGAGCCAGUGAAG	For knockdown of murine Hnrnpd
H-LARP1B-siRNA	CAGCGTGTTCAGGCTCTCA	For knockdown of human LARP1B
M-AAV8-shLkb1	UUCACACAAACAGCCUUGGG	For knockdown of murine Lkb1 in mouse liver
M-AAV8-shcircLARP1B	GGGGAACUGAGCUCUCUCUUC	For knockdown of murine circLARP1B in mouse liver
H-circLARP1B-smFISH-probe-P1	GAGGAGGGCAGCAAACGGAAATTACTTGACTGAGCCTCATCCTCA	Detection probe for human circLARP1B of smFISH
H-circLARP1B-smFISH-probe-P2	GAGGGAACCGAATTCTCTCTTACGTTAGAAGAGTCTTCCTTTACG
M-circLARP1B-smFISH-probe-P1	GAGGAGGGCAGCAAACGGAAGCTGCTTGACTGAGCCTCATCCTCG	Detection probe for murine circLARP1B of smFISH
M-circLARP1B-smFISH-probe-P2	GGGGGAACTGAGCTCTCTCTTCCTCTAGAAGAGTCTTCCTTTACG
H-LARP1B-smFISH-probe-P1	CCTCGTAAATCCTCATCAAATATACTCTTTAAGCAATGCTTCTTC	Detection probe for human LARP1B mRNA of smFISH
H-LARP1B-smFISH-probe-P2	TGAAGTAATATTCAATTTGACGCTTAAATCATCCAGTAAACCGCC
smFISH-green-Amplifier-P1	GAGGAGGGCAGCAAACGGAAAGACGTTGTGGCTGTTGTAGTTGTA	Green fluorescent amplifier for smFISH
smFISH-green-Amplifier-P2	CGTTCTTCTGCTTGTCGGCCATGATTAGAAGAGTCTTCCTTTACG
smFISH-red-Amplifier-P1	CCTCGTAAATCCTCATCAAAAGACGTTGTGGCTGTTGTAGTTGTA	Red fluorescent amplifier for smFISH
smFISH-red-Amplifier-P2	CGTTCTTCTGCTTGTCGGCCATGATAAATCATCCAGTAAACCGCC
H-circLARP1B-pulldown-probe	Biotin-TGAGGGAACCGAATTCTCTCTTACGTTGAT	Pull-down probe for human circLARP1B
M-circLARP1B-pulldown-probe	Biotin-TGGGGGAACTGAGCTCTCTCTTCCTCTGGC	Pull-down probe for murine circLARP1B
Scramble-pulldown-probe	Biotin-TTCTCCGAACGTGTCACGTTCGAACGTGTC	Scramble pull-down probe
H-circLARP1B-probe-F	TGTAATACGACTCACTATAGGGAGATGGATTTCTTTGTCTTGAGC	Northern blotting and FISH probe for human circLARP1B
H-circLARP1B-probe-R	GGTCCTGGTGAAAACGTCAG
M-circLARP1B-NB-probe-F	TGTAATACGACTCACTATAGGGAGAGAAGTCACTAGCCTTGTTGG	Northern blotting probe for murine circLARP1B
M-circLARP1B-NB-probe-R	CTACTGAGAACATCAGCGAG
H-HNRNPD-P1-F	GAATTGGCCAACACCAAGTG	For RT-qPCR and RT-PCR of circLARP1B in Figure S5a, Supporting Information
H-HNRNPD-P1-R	TGGATTTCTTTGTCTTGAGC
H-HNRNPD-P2-F	CAACTCGGGTAAAGCTCCTC	For RT-qPCR and RT-PCR of LARP1B mRNA in Figure S5a, Supporting Information
H-HNRNPD-P2-R	CATATCACTGAAATCACTAG
H-HNRNPD-P3-F	GAATTGGCCAACACCAAGTG	For RT-qPCR and RT-PCR of LARP1B mRNA in Figure S5a, Supporting Information
H-HNRNPD-P3-R	CTCTCTGATCTTACAACATC
M-Mmp2-F	CTACGATGATGACCGGAAGTG	For RT-qPCR of murine Mmp2
M-Mmp2-R	CCATCAGAGCTCCAGGGTC
M-Col1a1-F	ACTGCAACATGGAGACAGGTCAGA	For RT-qPCR of murine Col1a1
M-Col1a1-R	ATCGGTCATGCTCTCTCCAAACCA
M-Tgfb1-F	CTTCCCGAATGTCTGACGTA	For RT-qPCR of murine Tgfb1
M-Tgfb1-R	GACCGCAACAACGCCATCT
M-Il6-F	TTCCATCCAGTTGCCTTCTTGG	For RT-qPCR of murine Il6
M-Il6-R	TTCTCATTTCCACGATTTCCCAG
M-Tnf-F	TGTCTACTCCCAGGTTCTCT	For RT-qPCR of murine Tnf
M-Tnf-R	GGGGCAGGGGCTCTTGAC
H-LKB1-FISH-probe-F	TGTAATACGACTCACTATAGGGAGATCTGTGCCGTTCATACACAC	Fluorescence in situ hybridization probe for human LKB1
H-LKB1-FISH-probe-R	GGATGCTTGAGTACGAACCG
ACTB-in vitro transcription-F	TGTAATACGACTCACTATAGGGAGA CCTTCAACTCCATCATGAAG	In vitro transcription of ACTB mRNA segment for in vitro binding assay
ACTB-in vitro transcription-R	ACTCGTCATACTCCTGCTTG
LKB1-in vitro transcription-F	TGTAATACGACTCACTATAGGGAGAGGCTGGCCGCCTGCAGCCCG	In vitro transcription of LKB1 mRNA 3’ UTR segment for in vitro competing assay
LKB1-in vitro transcription-R	GGCTGCGAAGTCAACAAGCC
circLARP1B-in vitro transcription-F	TGTAATACGACTCACTATAGAAAAAGAAGAGAAGGTTG	In vitro transcription of circLARP1B for in vitro binding and competing assay
circLARP1B-in vitro transcription-R	TTTTCTATTTTGTGGCTTT
ODN-Ctrl	GCGTGTTCAGGCTCTCACTACAAA	Negative control of oligodeoxynucleotide (All nucleotides were modified with Phosphorothioate and 2' -O-methyl)
ODN-AS	TTTCTATTTTGTGGCTTTTTATTT	Oligodeoxynucleotide for blocking the interaction of HNRNPD and circLARP1B (All nucleotides were modified with Phosphorothioate and 2' -O-methyl)
m5C-Ctrl	UU(m5C)U(m5C)(m5C)GAA(m5C)GUGU(m5C)A(m5C)GUGAA(m5C)GUG	Negative control of modified ssRNA m5C: 5-methylcytosine
m5C-ssRNA	GAAAUAAAAAG(m5C)(m5C)A(m5C)AAAAUAGAAAA	Modified ssRNA containing two HNRNPD binding motifs of circLARP1B m5C: 5-methylcytosine
H-LKB1-P1-F	AGGTAAACAAGATGGCGGC	For RT-qPCR of human LKB1 mRNA 5’ UTR in Figure 5f
H-LKB1-P1-R	GGCGCCCCGGGCCGCCTCCC
H-LKB1-P2-F	CGGACGAGGACGAGGACCTC	For RT-qPCR of human LKB1 mRNA CDS in Figure 5f
H-LKB1-P2-R	GCACCGTGAAGTCCTGAGTG
H-LKB1-P3-F	CTCAGTCTTCCTGCCGGTTC	For RT-qPCR of human LKB1 mRNA 3’ UTR in Figure 5f
H-LKB1-P3-R	CACAGAAGCATGGCGGCCAC
H-AMPK-F	TGCGTGTACGAAGGAAGAATCC	For RT-qPCR of human AMPK mRNA
H-AMPK-R	TGTGACTTCCAGGTCTTGGAGTT
Abbreviations: H, Human; M, Mouse; F, Forward; R, Reverse.
